# Supplementary material for: Genome-wide identification and characterization of NBS-encoding genes in Raphanus sativus L. and their roles related to Fusarium oxysporum resistance
Source: BMC Plant Biol. 2021 Jan 18;21:47. doi: 10.1186/s12870-020-02803-8 (PMC7814608; doi:10.1186/s12870-020-02803-8)
Supplement: Supplementary file 1 — Additional file 1: Table S1. Information regarding the radish NBS-LRR genes. Table S2. Clusters of radish NBS-LRR genes. Table S3 Predicted promoter elements of NBS-encoding genes in the radish genome. Table S4.Analysis and distribution of conserved motifs in radish CNL and TNL proteins. Table S5. MEME analysis of the CNL and TNL proteins. Table S6. Tandem arrays of the radish NBS-LRR genes. Table S7. Segmentally duplicated radish NBS-LRR genes. Table S8. Ka/Ks values for the segmentally duplicated genes in the radish genome. Table S9. Segmentally duplicated NBS-LRR genes in the radish/A. thaliana, radish/B. oleracea, and radish/B. rapa genomes. Table S10. Common segmentally duplicated NBS-LRR genes in the radish/A. thaliana, radish/B. oleracea, and radish/B. rapa genomes. Table S11. Ka/Ks values between radish and three related plant species. Table S12. The information for gene structure and domain change of radish/A. thaliana, radish/B. oleracea, and radish/B. rapa genomes. Table S13. The resistance of radish lines to F. oxysporum f. sp. Raphani 59. Table S14. The summary of the RNA-Seq database. Table S15. Details regarding the qRT-PCR primers. Table S16. The transcriptome data of the radish lines after inoculated with F. oxysporum f. sp. Raphani 59 (XLSX 15325 kb) [file 12870_2020_2803_MOESM1_ESM.xlsx]

## Sheet: Table S1
Table S1: Information regarding the radish NBS-LRR genes
ID_change	Give name	CDS	CDS length (bp)	Protein length (AA)	protein_sequence	Molecular weight(average)	PI	exon_NO.	intron_NO.	Chr	position			blocks of A.thaliana
Rs009790	RsCN01	ATGGGAGGTTGTTTCTCTGTCTCTTTGTCATGTGATCAAGTGGTGAATCAGTTCACTCAGTGGTTATGCCTCAAGAGCAGTTATATTCACAGCCTCACCGAGAATCTTGCTTCTCTTCAGAAATCCATGGAAGAGCTAAAGGCCAAGCGAGATGATGTGCAAGCACGGGTCGACAGAGAAGAGTTCACTCGGAATCGTCCAAGGCTTTCCCAAATCCAGGTATGGCTTACTAGTGTCCTAACCATGGAAAACCAATATGATGATCTTTTGAATTCTAGTCAGCTCGAGCTTGAAAGGCTGTGTCTATGTGGTGTTTGCTCTAAAAACGTGAAAATGAGCTATCGTTATGGGAAAAAGGTTATCCTAATGTTAAGGGAGGCTGAGCGGCTCAGCTCACGA…	663	220	MGGCFSVSLSCDQVVNQFTQWLCLKSSYIHSLTENLASLQKSMEELKAKRDDVQARVDREEFTRNRPRLSQIQVWLTSVLTMENQYDDLLNSSQLELERLCLCGVCSKNVKMSYRYGKKVILMLREAERLSSRGGFDVVTGVVPVAEAEELPTQPTLVGRETMLEEVWNRLMGKVGIVGLHGMGGVGKTTLLTQINKKLSKTNGFDVVIWVVVSRISDIR	24776.7	8.52	1	0	R01	5194735	5195397	+	A
Rs059470	RsCN02	ATGGAGTGTTTGGCCCCAATCTTGGGTGAGATTTTGGGTCCTATGTGTGACTCAATGTGCTCCCGGGTCGTCAATGCCATAAGGTTCAAATCAAACGTCCTAGCTCTTAACGATGTGATGGAGAGATTAGTTGAGCTTAAGGGCAACATAAATGAAGACCACAGAGATAAACCATTTAGACTCAAGCTAATGGGGTGGCAAAGAAATGCTGAGGAGGTTATCACTAAAGCAAGGTCCAAACTTGAGGAACTGGTTTCGTGTGGTAAGTCCTTGAAATCCAGGCTGAGCAGGGAACTCGTCAGGATTCTCAACGAAGCTAGAATGCTCGAAAAGGAAGGTTTAGATCTTTTAGACATGATAGCTGTGGCTTCTGTACAGGAAAGAGTTGAACATGTTCCA…	2946	981	MECLAPILGEILGPMCDSMCSRVVNAIRFKSNVLALNDVMERLVELKGNINEDHRDKPFRLKLMGWQRNAEEVITKARSKLEELVSCGKSLKSRLSRELVRILNEARMLEKEGLDLLDMIAVASVQERVEHVPGVSVLYQTTASSMLVKITDGLRSSEVQKIGIWGMGGVGKTTLVRTLNNKLQKEAATQPFGLVIFATASKDFDPRTVQKQIAQRLDIDTRLEETVERLARRIYVRLEKETNFLLILDDVWKDIDLDLLGIPRTEEKKGSKIILTSRFLEVCRSMRTDLDVRVDCLWEEEAWELFCQNAGEVARSDLIEPIAKAISLECGGLPLAIITVGTALRGKTNVKLWKHALNQLSRSVPWVTSIEEKIYLPLKLSYDLLAGKPKSCFLLCALF…	110705	6.11	1	0	R02	38010501	38013446	+	U
Rs059440	RsCN03	ATGGAGTGTTTGGCCCCAATCTTGGGTGAGATTTTGGGTCCTATGTGTGACTCAATGTGCTCCCGGGTCGTCAATGCCATAAGGTTCAAATCAAACGTCCTAGCTCTTAACGATGTGATGGAGAGATTAGTTGAGCTTAAGGGCAACATAAATGAAGACCACAGAGATAAACCATTTAGACTCAAGCTAATGGGGTGGCAAAGAAATGCTGAGGAGGTTATCACTAAAGCAAGGTCCAAACTTGAGGAACTGGTTTCGTGTGGTAAGTCCTTGAAATCCAGGCTGAGCAGGGAACTCGTCAGGATTCTCAACGAAGCTAGAATGCTCGAAAAGGAAGGTTTAGATCTTTTAGACATGATAGCTGTGGCTTCTGTACAGGAAAGAGTTGAACATGTTCCA…	2946	981	MECLAPILGEILGPMCDSMCSRVVNAIRFKSNVLALNDVMERLVELKGNINEDHRDKPFRLKLMGWQRNAEEVITKARSKLEELVSCGKSLKSRLSRELVRILNEARMLEKEGLDLLDMIAVASVQERVEHVPGVSVLYQTTASSMLVKITDGLRSSEVQKIGIWGMGGVGKTTLVRTLNNKLQKEAATQPFGLVIFATASKDFDPRTVQKQIAQRLDIDTRLEETVERLARRIYVRLEKETNFLLILDDVWKDIDLDLLGIPRTEEKKGSKIILTSRFLEVCRSMRTDLDVRVDCLWEEEAWELFCQNAGEVARSDLIEPIAKAISLECGGLPLAIITVGTALRGKTNVKLWKHALNQLSRSVPWVTSIEEKIYLPLKLSYDLLAGKPKSCFLLCALF…	110705	6.11	1	0	R02	38023450	38026395	+	U
Rs173300	RsCN04	ATGGCTGAGGGAGTTGTGTCGTTTGGACTGGAGAAGCTCTGGGAGCTCCTTAGTCGAGAATCAGAGCGATTGCAAGGAGTGCATGAGCATGTTGTTGATCTAGAACGTCAGATGAGAAAGTTTCAGTCACTGTTGAAAGATGCAGATGCCAAGAAATATGGGAATGAAGTAACAGTGAGAAACTTCTTGGAAGATATCAAAGACATTGTTTATGACGCTGAAGATATAATCGAATCCTTTCTTTTGAAAGAATCTAGTGGTAACGAAAAAGGGATCAAGAGGCGAGTGAAAAGACTTTCTTGTTTCTTAGCGAACCGACGAGATATTTCTATAGAAATTGAAGGCATAAGTAAGAGAATGTCTGAGGTTATTGTGGAAATGCAGAGCTTTGGAATAAAA…	2718	905	MAEGVVSFGLEKLWELLSRESERLQGVHEHVVDLERQMRKFQSLLKDADAKKYGNEVTVRNFLEDIKDIVYDAEDIIESFLLKESSGNEKGIKRRVKRLSCFLANRRDISIEIEGISKRMSEVIVEMQSFGIKEIMNDGRSLSLKEGQKVQREIRQTFPKGSEKGLVGVDESVEELVSHLVKNDNIQVVSISGMGGIGKTTLARQVFHHDIVRRHFDGFAWVCVSKEFQRKDIWQNILQEIRPHDENIKEMDENKLQAELFVLLGTCRYLIVIDDVWKNEDWNRIKDVFPQERGWKMILTSRNEGVGLHADPACFAFTPKILTHEESWKLCAGIALSRIDKTEFSVDKELEDMGKKIVTYCGGLPLAVKVLGGLLAKKKTVDEWERVYNNIQTRIIGLD…	104028	6.28	3	2	R04	13521032	13524010	-	V
Rs274880	RsCN05	ATGGCTGAGACTCTTTTGTCGTTTGGAGTTCAGAAGCTTTGGGAGCTCCTTGCCCGAGAATCTGATCGATTTAAGGAAGTTAATGAGCAACTTACTCAACTGAAAAGTGATGTCAACTTGCTTAGGTCCTTCTTGAAAGATGTAGATGCCAAGAAACATGCAAGCTCAGTCGTTACAAACTGTGTGGAAGAGATCAAGGAAATCGTTTTTGACGCTGAGGATGTAATCGAAACCTTTCTTTTGAAGAAAGAACTGGGACGAACAAGTGGAATCGGGAAGCGCATGAGAAGGCTTGCTTTCACCATACCGGATCGCAGGGAACTTGTGTCTCAGATGGAAGGCATAAGCAAGAGAATCTCCAAGGTGATCCGAGATATGCAAAGTTTTGGGGTGCAACAG…	2796	931	MAETLLSFGVQKLWELLARESDRFKEVNEQLTQLKSDVNLLRSFLKDVDAKKHASSVVTNCVEEIKEIVFDAEDVIETFLLKKELGRTSGIGKRMRRLAFTIPDRRELVSQMEGISKRISKVIRDMQSFGVQQMIVDGIGSSGYSETIQERQREMRHTFPSGNESNLVGLEEKVKKLVGYLVEEESIQVVSICGMGGIGKTTLARQVFSHEMVKKHFDGVVWVCVSQQFTRKYVWQTIFQRFSSVDHDERRGSDMTEDELQDKLFRLLETSKSLIVLDDVWREEDWDSIKHVFPPTKGWKVLFTTRNENVALRADPECVTFKLKCLTPKESWALFRRIAFPRKDTSEFKVDVDMLEMGKKIIKHCGGLPLAVKVLGGLLASQPTLSEWKRVYENIGSHL…	106485	7.16	4	3	R05	37119895	37123202	-
Rs302080	RsCN06	ATGGGGAAAGATTTCAAAAGCATGGTCACAAGATGCATCTACGTCGGAAAAGAGAACGGTAACGCCAAGAAGTTGAAAACCATGACTGAGGAGCTCAGGGATCTACACAACAACGTGATGAAACGAGTCAAAATGTACGAAGACCAACAGAAGCTAAAGCGGCTCGAGAAAGTCCAGGTGTGGCTTAGACAATCGGACGCAGCCATCAAAGAGGCAGAAGAGATGCTGATGATGTACGTGTCTTCTTCTTCATTTTCGAATGGATCAACCGTGATGATTAGTAGCAGTCACAAGGTAGACAAGAAGATTTGCAAGATGCTGAAAGAGGTTCAGGAGATAAAGAGCAGAGGAACGTTTGATGTTGTGGTTGAAAACAGTGGCGTTGTTGTTGGTGGTGGG…	1197	398	MGKDFKSMVTRCIYVGKENGNAKKLKTMTEELRDLHNNVMKRVKMYEDQQKLKRLEKVQVWLRQSDAAIKEAEEMLMMYVSSSSFSNGSTVMISSSHKVDKKICKMLKEVQEIKSRGTFDVVVENSGVVVGGGSMMVSTVDRDDQTVGLEAVSGLVWRCLTVDNTGIIGLYGVEGVGKTTVLTQVNNRLLQHKSNGFDFVIWVFVSKNLNLEKIQDTIREKIGFLDRSWTSKTEEERAGKIFEILSKKRFALFLDDVWEKVDLVKAGVPSPDGQNRSKIVFTTCSDEVCREMGTQTKIKMEKLPWERAWDLFKKNAGEETVKSHPDITKVAQEVAAKCEGLPLALVTIGRAMASKKTPQEWRDALYILSNSPPNFSGTILLCMEIKKIAAYILIREIN	44911.1	9.01	3	2	R06	5874477	5875996	-	F
Rs308330	RsCN07	ATGGCGGAGTCACTTTTATCATTTGGAGTAGAAAAGCTGTGGGACCTCCTAGTCAGAGAATCTGACCGACTTCAAGGGGTTGATGAGCAGATCAATGGACTAAAGAGTGATTTGAATATGTTGAAATGCTTTTTGGAAGATGCAGATGCCAAGAAACATACAAGTGCAATGGTGAGAAACACTGTGAAAGAGATCAAAGAAATTGTTTACGACGCAGAAGATATAATCGAAATCTTTCTTCTAGAGGAAGGACTCGGAAAAACAAGTAGCATCAGGAAGAGTGTGAGAAGATTTCCTCGCGTCGTGGTGAAACGCATGGGGCTTGCTCTCGATATGAAAGCCATAAGCAATAGAATATCTAAGGCGATCCGCGATATGCAGAGTCTTGGCGTGCAACAA…	1860	619	MAESLLSFGVEKLWDLLVRESDRLQGVDEQINGLKSDLNMLKCFLEDADAKKHTSAMVRNTVKEIKEIVYDAEDIIEIFLLEEGLGKTSSIRKSVRRFPRVVVKRMGLALDMKAISNRISKAIRDMQSLGVQQVIVSETYAQERQKEMRQTFSSDTEDHLVGLEENVEQLVCYLTEENSSSQVVSITGMGGIGKTTLARQVFNHEIVKSHFPGLAWVSISQQFTRKYVWQTILRKLRREYKVLEMTEDELQEELVRLLGIQKTLIVLDDIWREGDWDIIKPIFPRHKGWKILLTSRNEGVALRADPKCFTFKPNCLTLDECWYIFRRIAFPRNDTTQLNVDEMEEMGKQMIKHCGGLPLAVKLLGGLLASQYTLHQWKRIYENIRSHIIGETSYNADNS…	71628.4	6.01	4	3	R06	11201895	11204287	+	D
Rs308350	RsCN08	ATGGCGGAGTCACTTTTATCATTTGGAGTAGAAAAGCTGTGGGACCTCCTAGTCAGAGAATCTGACCGACTTCAAGGGGTTGATGAGCAGATCAATGGACTAAAGAGTGATTTGAATATGTTGAAATGCTTTTTGGAAGATGCAGATGCCAAGAAACATACAAGTGCAATGGTGAGAAACACTGTGAAAGAGATCAAAGAAATTGTTTACGACGCAGAAGATATAATCGAAATCTTTCTTCTAGAGGAAGGACTCGGAAAAACAAGTAGCATCAGGAAGAGTGTGAGAAGATTTCCTCGCGTCGTGGTGAAACGCATGGGGCTTGCTCTCGATATGAAAGCCATAAGCAATAGAATATCTAAGGCGATCCGCGATATGCAGAGTCTTGGCGTGCAACAA…	1860	619	MAESLLSFGVEKLWDLLVRESDRLQGVDEQINGLKSDLNMLKCFLEDADAKKHTSAMVRNTVKEIKEIVYDAEDIIEIFLLEEGLGKTSSIRKSVRRFPRVVVKRMGLALDMKAISNRISKAIRDMQSLGVQQVIVSETYAQERQKEMRQTFSSDTEDHLVGLEENVEQLVCYLTEENSSSQVVSITGMGGIGKTTLARQVFNHEIVKSHFPGLAWVSISQQFTRKYVWQTILRKLRREYKVLEMTEDELQEELVRLLGIQKTLIVLDDIWREGDWDIIKPIFPRHKGWKILLTSRNEGVALRADPKCFTFKPNCLTLDECWYIFRRIAFPRNDTTQLNVDEMEEMGKQMIKHCGGLPLAVKLLGGLLASQYTLHQWKRIYENIRSHIIGETSYNADNS…	71628.4	6.01	4	3	R06	11220551	11222943	+	D
Rs341250	RsCN09	ATGGTGGACGCTGTGGTAACAGTGTGTCTCGAGAAAGCCGTGAACATCCTCGAAGAAAAAGGCCGAGTTGTGTCGGAATACAACAAACAGCTAAAAGATCTGCAAGACGAGTTGCAGTATATGCAGTCTTTTCTCAAAGACGCAGAGAGGCGTAAGAGGACCAACGACGTCTTGCGCAGACTGGTGTCAGACTTGCGAGAACTGGTTTACGAAGCTGAGGACATACTCGTGGACTGTCAGCTCGCGGATGGTAATGAAGCCGAGGACGACAACAACAACAACAACGAGCAAAGACCATCAAACGCGTGGCTTTCACGGCTCTACCCTGCTCGTGTTTCGCTTCAGTACAAGAAAAGCAAACGACTCAAAGAGATCAACGAGAGGATATCATCCATAAAG…	2589	862	MVDAVVTVCLEKAVNILEEKGRVVSEYNKQLKDLQDELQYMQSFLKDAERRKRTNDVLRRLVSDLRELVYEAEDILVDCQLADGNEAEDDNNNNNEQRPSNAWLSRLYPARVSLQYKKSKRLKEINERISSIKTKVEPYFKFRTPSNVGRDNGTDRWSSPVYDHTQVVGLEGDKRKIKEWLFKSKESELLMMAFVGMGGLGKTTIAQEVFNDKEIENCFERRIWVSVSQTFTEEQIMRSILRNLGDASVGDDLGTLLRKIQQYLMGKRYLIVMDDVWDTNLSWWDNIYKGLPKGQGGSVIVTTRLESVAVKVQARDKSHKTHRPELLSDDNSWLLFCKVAFAANNGVCERSELEDVGKEIVAKCKGLPLTIKAVGGMLLCKDHVYHEWKRISEYFQDEL…	98184.5	5.97	1	0	R06	36340211	36342799	-	N
Rs404330	RsCN10	ATGGCAGACGCAGTGGTTTCATTTGGACTGCAGATGCTCTGGGACCTTCTCATTCGAGAATCCAATCGGCTCGTAGCAGTCCAAGAACAAGCCACCGAGCTACAGAACGATCTGAGACGGCTAAAATCGTTTGTGAAGGACGCAGAAGCAACCAACAAAAGCAAAAGCGAGAGAGTTAAGAACTGTATACAAGAGATCGTAGAGCTTGTGTATGATGCCGAAGACATAATCGAGAGCTTTCTTATAAACCAAGAGAGGTTAGGGATCAACAAGCATTTAAAGAGAGCTTCTTGCATCACGTTTGCTAATCAGAAGTTTAGTTCTCAGATCAGAGGGATAAGCAGAAGGATCTCTACGGTTATAGACAGTATGGAGAGGTTTGGAGTTAGAGAGACTATC…	2739	912	MADAVVSFGLQMLWDLLIRESNRLVAVQEQATELQNDLRRLKSFVKDAEATNKSKSERVKNCIQEIVELVYDAEDIIESFLINQERLGINKHLKRASCITFANQKFSSQIRGISRRISTVIDSMERFGVRETIDKVVEEESLQERVMIRQSFPSVSESSLVGVEPSVEELVSLIVEENGVQVVSVCGMGGIGKTTLARQVFHHEMVRRHFNGLAWVFVSQECRQKHVWRGILHEEQRIAEMNVSGLQDELFKLLETQRCLVVLDDVWSSAAWELIKPAFSHRSGSKILLTSRNESVGLDPDLKCVIFRPRLLTHEDSWEVFQKLALTERNDIEFDVDDIKEEIQQMLKHCGGLPLAVKTLGGLLATKRTASQWRKVHNNVGSHIAGETNENGSTGSLIL…	104092	6.22	3	2	R07	1599343	1602261	-
Rs009770	RsCNL01	ATGGGAGGATGTCTCTCTGTCTCGATGTCATGTGACCAAATGGTGAATCAAGTCTCCAAATGGTTATGCCTCAAGGGAAGTTATATTCACAACCTCGCTGAGAATCTAGTGTCTCTCGAGAAAGCCATGGGAGAGCTCAAGGCAAAGCGAGATGATGTCCAAGGAAGGGTACACAGAGAAGAATTCACTGGGCATCGTCAAAGGCTTGCTCAAGTCCAGGTATGGCTTACGAGGATCCTGGACATCGAAAACCAATATAATGACCTTCTTAGTACTAGTAAGATCGAGCTTGAGAGGCTGTGTATGTGTGGATTTTGCTCTAAAAATTTGAAACTAAGCTATCTTTACGGGAAAAGGGTTATCTTAGTATTGAGGGAGGTTGAGCGTCTTATTTCTCAA…	2604	867	MGGCLSVSMSCDQMVNQVSKWLCLKGSYIHNLAENLVSLEKAMGELKAKRDDVQGRVHREEFTGHRQRLAQVQVWLTRILDIENQYNDLLSTSKIELERLCMCGFCSKNLKLSYLYGKRVILVLREVERLISQGEFDAVTEATPIPEVEELPTHPTIVGQETTLERVWNRLLKDTVGIVGLHGMGGVGKTTLLTQINNKFSKTGEGFDIVIWVEVSRNASVRKIQESIAEKLGLVGKEWDEKNEKERALDIHNVLRRKKFVLLLDDIWEKVNLYAVGVPYPSTENGCKVVFTTRSHDVCGRMGVTYPIEVTCLDPDKAWDLFKKKVGENTLESHTEIPKLARQVADRCRGLPLALNVIGETMACKNTVQEWHLALDDLNSSAQEFSGMEDEILPILKYS…	99153.9	5.87	2	1	R01	5188766	5191430	+	A
Rs012310	RsCNL02	ATGGGGAACTGTGTATCACTAGACATATCGTGTGATCAGACGTTGAACCACGCTTGTGGCTGCTTATTCGGTGATGGAAACTACATTCACATGATGGAAACAAACCTCAAGACCCTGGAGAAAACTATGCAAGAACTTGAAGAGAGACGAGATGATCTGCTACGAAGAGTTGTCGTAGAAGAAGATAAAGGTCTGCAACGGCTTTCTCAAGTCCAAGGATGGTTTTCAAAGGTACAACGCGTTAGATCCCAAGTCAACGATCTGCTTGAGGCAAAGTCAACTGAAGTTACAAAATTGTGTCTGCTTGGATATTGTTCTAAGAAGTGCATTTCAAGCTGCAGCTATGGTAAAAGAGTGTTGAAGAAGTTAAAAGAAGTTGAAGGTCTTCTAGCTAAAGGA…	2604	867	MGNCVSLDISCDQTLNHACGCLFGDGNYIHMMETNLKTLEKTMQELEERRDDLLRRVVVEEDKGLQRLSQVQGWFSKVQRVRSQVNDLLEAKSTEVTKLCLLGYCSKKCISSCSYGKRVLKKLKEVEGLLAKGVFEVVAEKIPVPKVEKKHIQTTVGLASTVEKAWNRLMKDDKRSLGLYGMGGVSKTTLLACVNNRFFQVVNGFDVVMWVVVSKDLQNEGVQEQILRRLCLDKASWKQETENERASRIKTILNRKKFVLLLDDLWSEIDLNKVGVPQPTRENGSKLVFTIRSKEVCKDMEVDDMMEVVCLSRDESWELFQQKVGDNPIKNHHDVLPLARKITEKCCGLPLALCVIGKAMACKETVQEWHHAINVLNSSSHEFPGMEEKILAILKFSYD…	98448.7	7.99	1	0	R01	6515030	6517633	+	A
Rs035580	RsCNL03	ATGGGAGGCTGTGTATCAGTAGATATACCATGTGATCAAGTGGTGAGTCAATCCTACAAATGCTTATTTGGGGATGGAAATCACATCCACATGATGAAGGCTAATCTCGAGGCTCTGGATACAGCTACGCGAGAACTTAGAGAAAGGCGAGTTGATCTGTCAAGAAGAGTTTCCCTAGAAGAAGCGAAAGGTTTGGAGCGGCTTGCTAAAGTAGAAGGATGGTTGTCAAGGGCAGAAAGTATTGACTCTGAGGTCAGTGTTCTGCTTACGGAGAAACCAACTGAAACTAAAAAATTGTGCCTTTTTGGATATTGTTCAAAAAATTGCATATCAAGCTGTAAATATGGTAAAGACGTATCAGAGATGTTGGAAGAAGTCAAAGAGCATCTATCTAAAGGA…	2550	849	MGGCVSVDIPCDQVVSQSYKCLFGDGNHIHMMKANLEALDTATRELRERRVDLSRRVSLEEAKGLERLAKVEGWLSRAESIDSEVSVLLTEKPTETKKLCLFGYCSKNCISSCKYGKDVSEMLEEVKEHLSKGVFQDVAEKRPAAKVVKQDIQTTIGLDSMVKKAWDSIMKPERRTLGIYGMGGVGKTTLLATINNKFKEEVNEFDVVIWVEVSQDLKYKDIQKQILRRLRADQELEKDTEEKKASFIDDILGRKKFVLLLDDLWSAVDLNKIGVPRPTQENGSKIVFTTRKKEVCRHMKVDDEMKIDCLSNNDAWELFRNVVGEAPLNRHPDIPTLAKTISEKCHGLPLALNVIGKAMSCKEDVHEWRHAVDVLKKSSREFPGMEKNILSVLKMSYDG…	96321.7	6.42	1	0	R01	22747950	22750499	-
Rs058330	RsCNL04	ATGGATTGCATCTCATCTCTACTCGTGGGCGTGGCTCAGGTGTTGTGTGAATATATGAATATGGCAGAGAGAAGAGCAGGACATAAGACTGATCTTAAGCAAGCCATCAGTGATCTCGAAACAGCCACAGGTGAGCTGAAGGCCATACGTGACGACCTTAACTTACGCATCCAACGAGACAATCTAGAGGGTCGAAGCTGCACAAACCGTGCCAGGGAGTGGCTCGGTGCGGTGCAAGCAGCGGAGGCAAAAACAGAATCCATTCTAGCGAGGAATATGCGTCGGGAACAGAGGAAAAGAGTGCGGAGGAGATGCCTCAGTTGCTTAGGTTGTGCTGAGTACAAACTGAGCAAGAAGGTTTTGGGGACGCTGAAGAGTATCAATGAGCTTAGACAGCGC…	2721	906	MDCISSLLVGVAQVLCEYMNMAERRAGHKTDLKQAISDLETATGELKAIRDDLNLRIQRDNLEGRSCTNRAREWLGAVQAAEAKTESILARNMRREQRKRVRRRCLSCLGCAEYKLSKKVLGTLKSINELRQRSEDIETDGGLIQETCMEIPMKTVVGNTTMMEQVLELLSEEERGTIGVYGPGGVGKTALMKSINNELITKGHQYDVLIWVTMSREFGECTIQQAVGERLGLSWDDKETGEGRAFKIYRALKQKRFLLLLDDVWEEIDLDKTGVPRPDRENKCKVMFTTRSVALCSNMGAECKLRVEFLEKQYAWELFCDKVGRRDLLESPLIRRHAEIIVSKCGGLPLALITLGGAMAHRETEEEWIHACEVLNRFPAAMKGMDYVFAHLKFSYDNL…	103752	5.65	1	0	R02	37513278	37515998	+	U
Rs156610	RsCNL05	ATGGATTGTCTGGGCTCAGCTTTGGGTTCTTTCTTGGCAGAGGCAGGGCGTGGTATATCCAGATCAACCTATACTCGAGCCATTAATACCATCCGGTTCAAGTCAAACATCAAAGCTTTAGAGAATGCGCTCAATGGCCTTGTTGATGTTCAGGACAAAGTGGAACAAGACCTCAAAACCTTGGAGATCAAAGGGAAGTCCTTGCATGTGCAACTGAGGAGATGGCTAAGAGATGTGGAAGAGATTGTCTCTGAAGCAAATTCAATTCAGGAAGGGCGTGTTTCATGTGCTCTGTCCTTGAGATGTAAGCGGAGTAAAAAACTCGCGGTAGTTCTTGAGAAAGTCAAGAAGCTTCAGAAGCAAGGCGTAGAACTTCTCGACATATTCTCTTTTGAAGGC…	2169	722	MDCLGSALGSFLAEAGRGISRSTYTRAINTIRFKSNIKALENALNGLVDVQDKVEQDLKTLEIKGKSLHVQLRRWLRDVEEIVSEANSIQEGRVSCALSLRCKRSKKLAVVLEKVKKLQKQGVELLDIFSFEGRSLVEKILGPSIADQTRASEMLVKVLNCLMRDDVQKMGIWGMGGVGKTTLVRELNNKLWKEADTQPLGMVIWATVSKEFELGRVLKQIAERLDMEVKLGESEETLAKRIYGRLEKVSRFLLILDDVWKPIDLDQLGIPDTNIHKASKIVLTSRFLEVCQSIKTDIDFRVDCLCEEEAWQLFCKNAGEVTRLDCVEPIAKEVSRECGGLPLAIITVGMAMRGKKMVELWEHAFEELKSSVPYVKSIEEKIYQPLKLSYDLLEPNMKS…	81410.7	5.99	4	3	R04	4159838	4162006	-	U
Rs230070	RsCNL06	ATGACAGGAGCAGAGTTGGTTCTCTCGGCTTTTCTACAAGCTCTCTTTCAGACGTTGATGTCTGGTCCTTACAAGTCCTTCTTCAAGAGACGAGAACTGAATGAGTGTGTACTAGAGAGGCTCAACACTGCGTTGTTGACAATTAGCGCGGTCCTGATTGATGCCGAGGAGAAACAGATTACAAACCCGGCGGTGGAAAAATGGGTCAACGAGCTGAGAGATGTTGTTTACCATGCTGAGGATGCTCTTGATGATATTGCTACGGAAGTTCTGCGTCTCAACATAGGAGTTGAATCTTCTTCTAATAGGCTAAGACAGCTTCGTGTCAGAACCCTGAGAGATTTTTTGGATGGGAGCAGTGATCATTTGGAGACTAGGCTCGAGAAGGTCATGATAAGG…	3198	1065	MTGAELVLSAFLQALFQTLMSGPYKSFFKRRELNECVLERLNTALLTISAVLIDAEEKQITNPAVEKWVNELRDVVYHAEDALDDIATEVLRLNIGVESSSNRLRQLRVRTLRDFLDGSSDHLETRLEKVMIRLERLASQRNILGLKEITAMTPKPRLPTTSLVDESEVFGRDDDKNEIMRFLFPENGDDSRTSTVVAIVGIGGVGKTTLSQLVYNDQRVQSHFVTRVWAHVSEEFDVFKITKKVYESVTSRPCEFTDLDVLQVKLKERLIGPFLLVLDDLWNENFADWDLLRQPFTSAAKGSRIIVTTRSQSVASIMCSVNVHNLQRLSDGDCWSLFMRTVFPNKDPCLDQEIGDLAERIVYKCQGLPLAAKTLGGVLRFEGNVVEWERVLSSRIWDL…	122259	8.25	4	3	R05	6542776	6546345	+	F
Rs270200	RsCNL07	ATGGGAGGCTGTTTCTCTGTTTCAGTGTCTTGTGATCAAGTGGTGAATCAAGTCTCCCAATATCTATGCCTCAAGGGAAGTTATATCCACAACCTCCCCGTGAACCTAGCGACTCTCCGGAACGCCATGGGAGTGCTCAAGGCGAAGAGAGATGATGTTCAAGGGCGGGTAGACAGAGAAGAGTTTACTGGACATCGTCGAAGGCTTGCTCAAGTCCAGGTATGGCTTGATAGTATCCTCACAATGGAAAACCAATATAATGAGCTTGTTAATACTAGTGACGTTGAGCTTCAAAGGTTGTGTCTCTGTCGAATTTGCTCAAAAAATTTGAAAAAGAGTCATGTTTATGGGAAAAGGGTTATCCTGATGTTGGGGGAAGTTGAAAGGCATAGTTCTCGG…	2259	752	MGGCFSISLSCDQVVTQVSQRLCLKESYVHNLAENLASLEKAMGMLKAKRDDVQGRVNREEFTGHRQKLSQVKVWLTSVLTIENQHNDLLNTSELELRRLCLCGFCSKNMKLSCRYGKKVILMLREVESLISQGEFDVVTDTTPIAEGEELPIQPTIVGQETMLETVWNRLMEDEVGIVGLYGMGGVGKTTLLTQINNKLSKRGGGFDVVIWVVVSKKATVHKIQGSIGEKLGLVGKEWDEKSDVERACEIHNVLRGKKFGLFLDDIWEKVSLSKIGVPYPSRETGSKVAFTTRSRDVCGRMGVDDPIKVRCLDTDKAWILFKKKVGEHTLERHPGIPELAMKVAEKCRGLPLALNVIGETMASKRSVQEWRLAVDVLTSSATKFSGVEDEILPILKYS…	110038	8.5	7	6	R05	35392135	35394798	-
Rs302900	RsCNL08	ATGGAGGAGCTTCAGGCAAAGCAGGATGATTTGTCAAGAAGGGTGGAGAGAGAGGAGGGTAAAGGACTAAAAAGGCTTTCTCAAATCCAGGTATGGCTTACAAAAGTCGACACAATCAAAACCCAAGTGAATGCTATTTTTAGTATGATACCTGTTGAAAGTCAAAGGTTGTCTCTCTGTGGGTTTTGCTCTACGAATTTAAAATCTAGATATCGTCACGGGAAAAGGGTTTTTCTGATGTTGAAGGAGGTTGAGAATCTAAACTCTATTAGAGACTTTCAAGTCGTTGCCGAGCAAGCTCAATCATCTGAGGTAGAGGAGCGGCCTATCCAACCGGGAATTGTTGGTCGGGAAACGATGCTCAAAAAAGCATGGGACTATCTCACTGAAGATGGTGTT…	2853	950	MEELQAKQDDLSRRVEREEGKGLKRLSQIQVWLTKVDTIKTQVNAIFSMIPVESQRLSLCGFCSTNLKSRYRHGKRVFLMLKEVENLNSIRDFQVVAEQAQSSEVEERPIQPGIVGRETMLKKAWDYLTEDGVCIMGLYGMGGVGKTTLLTQINNKFRHDGYVGFGIVIWIVVSKDSHTQKIQEEIANKLGMVGDDWNKKDKNQKACDIHNVLKRKTFVLLLDDIWEKVNLSEIGIPFPNTENGYGSPMSGTKRCIGFVPKKIGEVTLQSHPDIPYLANVIARKCYGLPLALNVIGETMSCKRTIQEWQHAVHVLTSYAAEFSGMEDEILPILKYSYDNLKDEKVKLCLQYCSLFPEDERIYKDELVNYLIFEGVIDGDRGIEKAENQGYEIIGTLIRA…	111258	7.21	5	4	R06	7597535	7601601	-	F
Rs342140	RsCNL09	ATGGGAAGTTGTTTGTCGGTCTCCATGCCATGTGATCAAGTTGTGAATCAAGTCTCTCAATGTTTATCGGTCAATGGAAGTTACATCTGCAACCTATCAGAGAATTTAGAAGCTCTGCATAAAGAGATGGAAGTGCTCAAGGCAAAGCGAGATGATGTGCAAGCAAGAGTAAGCAGGGAAGAGTTTACAGGACGTCGTCAAATGCTTGCTCGAGTACAGGTATGGTTAAAGAATGTCCTTGACATCGAGAATCAATTTAATGATCTGCTTAGTACTAGCACCGTTGAACTCGAAAGGTTGTGTCTTTGTGGATTATGCTCCAAGAATGTGAAAATGAGATACCGTTATGGCAAAAGAGTAATCAGGATGTTAAAAGTGGTTAAGCGTACCAGTTCTCAA…	2715	904	MGSCLSVSMPCDQVVNQVSQCLSVNGSYICNLSENLEALHKEMEVLKAKRDDVQARVSREEFTGRRQMLARVQVWLKNVLDIENQFNDLLSTSTVELERLCLCGLCSKNVKMRYRYGKRVIRMLKVVKRTSSQGEFDAVTEEVHVTEVEEIPIQPTIVADEALLAKVWHRLMKDEVGVMGLYGMGGVGKTTLLAQINNKFTKEKGSFDVVIWVVVSKSLDILKIQEDIAKKLGFWNEEWHQNDEYRRAIDIHNVLKRRKFVLFLDDIWAKVNLLAIGVPYPNIANRCKVAFTTRSKDVCGRMQVDAMMEVSCLDPDKSWELFQKKVGESTLKTHADIPDLARQVSGKCSGLPLALNVIGETMSCKTTVQEWRRAIDVLSLSAADFSGMKDEILPILKYS…	102547	7.99	9	8	R06	36980818	36983532	-
Rs354750	RsCNL10	ATGGGAGGTTGTGTTTCAATATCAGTGCCGTGTGATCAAACACTCAGCCACGTTGGCCGTTGCTTGACGCAGAAAGCAAGTTACATACGTAAGCTCCAAGAAAACGTGCAAACTCTGCAGACGGCAACTCAGGAGCTCAAGGATCTCAGGGAAGATTTGCTGACAAGAGTTTCTTTAGAGGAAGAGAAAGGTCAACGACGTCTTGCAACTGTTCAGAGATGGCTTTCAAATGTCGAGACAATCGAATCTCAAGTCGATGAATTGCTTGCATCAGGTACAACAACCGAGGTTTCCAGGAGTTTCAGATCGAGGTTTGATTACGGTAAGAAGGTGTTCAAGCAAATCAAAGAAGTCAACAGTCTCAAGTCTAGAGCAGATTTTAAAGTCATGGCCGAGAGA…	2577	858	MGGCVSISVPCDQTLSHVGRCLTQKASYIRKLQENVQTLQTATQELKDLREDLLTRVSLEEEKGQRRLATVQRWLSNVETIESQVDELLASGTTTEVSRSFRSRFDYGKKVFKQIKEVNSLKSRADFKVMAERVPRSKVEERLIYPVVGMKAMTEKVRSRLMEDGVGTLGLYGMGGVGKTTLLSQINNTFVNTGNDFDVVIWVVVSKDQKIESVQETISRRLGLFSEEWKHIKEEEKASEIKKMLKGKRYMLLLDDIWSKVDIQRIGFPTPTRMNRCKVVFTTRSKEVCSEMRVDVEMEVKCLASDEAWELFRMRVGDLTLESHQNIPQVARMIAEKCYGLPLALNVIGETMSSRKTIQEWSHAQDVLTSFAADFSCMQDKILPILKFSYDNLKDEMFR…	98305.9	6.35	4	3	R06	46376899	46379475	-	J
Rs409110	RsCNL11	ATGGGGAACGTACTTTCAAACGGCTTTCAAGCTGCAACAAGTTTTTTTCTTGAAAAGGCCAAGTGTATACTCGAAGTGGAAGATAATATTGAGGCTTTGCAAGAGGTTGAGCCAAACCTCAAAGCAGTGAAGGATGACTTGCAGAACCAGATTGAGTTGGAAGAACGAAAAGGTTTGCGAGTGCTAGAAGAAGTTAAGGTATGGCTTTCAAAAGTCGAAGCCATCCAACCAAAGGTCACTAAACTGCTTGAAGATAGGACTTCAGAAATCGAAAGATTGTCTATGGGCGGGTACTGCTCCACAAACTTCCTTTTAACCTATAGTTATGGTAAAAATGTATTTGAAACGTTGGAGAGAGTACGAAGTATTTTGTCCTCGAAACCTTCTGGCGAGGTGGTG…	2499	832	MGNVLSNGFQAATSFFLEKAKCILEVEDNIEALQEVEPNLKAVKDDLQNQIELEERKGLRVLEEVKVWLSKVEAIQPKVTKLLEDRTSEIERLSMGGYCSTNFLLTYSYGKNVFETLERVRSILSSKPSGEVVARRVLPPGIEDITTQRTVGLEKMFDATWSRLMEKDVGILGIYVVSQNLQVENIQKEISEILGLFDEEWEKNTQKEKTSRIYGALTRKRFVMLLDDIWRKVDLEEIGIPLPSPENGSKVVFTTRSKYVCGRMGPDDLEVKHLDPENAWELFRQKVRGATLDNDPKILELARKVCEKCKGLPLALNVIGETMAFKTSVREWQCAIDDLNSNADDYPEVKDEILKILKLSYDDLKDETVQQCFQYCVLFPGDFFIYKDMMVEYWISEGI…	94747.7	5.28	2	1	R08	1744088	1746678	-	A
Rs409150	RsCNL12	ATGGGGAACGTACTTTCAAACGGCTTTCAAGCTGCAACAAGTTTTTTTCTTGAAAAGGCCAAGTGTATACTCGAAGTGGAAGATAATATTGAGGCTTTGCAAGAGGTTGAGCCAAACCTCAAAGCAGTGAAGGATGACTTGCAGAACCAGATTGAGTTGGAAGAACGAAAAGGTTTGCGAGTGCTAGAAGAAGTTAAGGTATGGCTTTCAAAAGTCGAAGCCATCCAACCAAAGGTCACTAAACTGCTTGAAGATAGGACTTCAGAAATCGAAAGATTGTCTATGGGCGGGTACTGCTCCACAAACTTCCTTTTAACCTATAGTTATGGTAAAAATGTATTTGAAACGTTGGAGAGAGTACGAAGTATTTTGTCCTCGAAACCTTCTGGCGAGGTGGTG…	2499	832	MGNVLSNGFQAATSFFLEKAKCILEVEDNIEALQEVEPNLKAVKDDLQNQIELEERKGLRVLEEVKVWLSKVEAIQPKVTKLLEDRTSEIERLSMGGYCSTNFLLTYSYGKNVFETLERVRSILSSKPSGEVVARRVLPPGIEDITTQRTVGLEKMFDATWSRLMEKDVGILGIYVVSQNLQVENIQKEISEILGLFDEEWEKNTQKEKTSRIYGALTRKRFVMLLDDIWRKVDLEEIGIPLPSPENGSKVVFTTRSKYVCGRMGPDDLEVKHLDPENAWELFRQKVRGATLDNDPKILELARKVCEKCKGLPLALNVIGETMAFKTSVREWQCAIDDLNSNADDYPEVKDEILKILKLSYDDLKDETVQQCFQYCVLFPGDFFIYKDMMVEYWISEGI…	94747.7	5.28	3	2	R08	1758467	1761057	-	A
Rs409160	RsCNL13	ATGGGTAACGTTACAAGCGCACTTTCAAGAGGATTTCAAGCTGCAAAAAATTTCAAGTACATTCTCGAACTGGAAGATCATCTCGAGTCTTTGCAAGAAGTTGCGCTACTCCTCGAAGCAGAGAAGGTTGTTTTGCAGAGCGAACTAGGTTTGCGAGTGGAAGAAAAATTCAAGGTATGGATTTCTGAAGTCGAAGCCATCGAACCAAAGGTCGCTAAACTGCTTGAAGATAGGACTGCAGAAATCGAAAGACTGTCTATGTGCGGGTGCTGCTCCAGCAACTTCTTTTTAACCAACCGTTATGGTAAAGATGTATTCGAAACGTTGGAGAAAGCACAAAGAGTTCTGTCGTCAAAACCTTCTGGCGAGGTGGCTAGGATGGATCCTAGTATAGAAGAG…	2550	849	MGNVTSALSRGFQAAKNFKYILELEDHLESLQEVALLLEAEKVVLQSELGLRVEEKFKVWISEVEAIEPKVAKLLEDRTAEIERLSMCGCCSSNFFLTNRYGKDVFETLEKAQRVLSSKPSGEVARMDPSIEERATVGLENMLEATWSRLMEKEVGILGLYGMGGIGKTTLLKQVNEKLLEEKNEFEVVIFVVASQNLQVGKIQNEIGERLCTCGMSHEWEKKTQKEKASSIYDVLTRRRFVLLLDDVWRKVDLEEEIGIPLPTPENGSKVVFTTRSKYVCERMGPHDLEVKKLDPENAWELFRQKVGGRTVDNDPKILELAGKVCEKCKGIPLALNVIGETMSYQTSVRRWQRAIVDLDSNAANYPEVKDEILKILKVSYDGLGEAEQQCFQYCALFP…	96074.7	4.94	3	2	R08	1763035	1765584	-	A
Rs431840	RsCNL14	ATGTTCATTGATGATATAGTCGAAGGGGTTTTAAAAGCTCTAAGAAAAGTATCACCAGACAAAAGCACCAGGAGATCCTCGTATCACTCACAGAACACTGAAGATCACTCTAGAGACGCAGAGACAGAAAAATACGGACTCAAACAACGCCTCAACGAATTGGAAGACAAGGTCAACATTGAGAAAGAGGAGACTCGTATTATCGGAATTGTTGGGATGCACGGCATTGGCAAAACGACACTGGTGAAGGAGTTCTACAAGAAGTGGAAACGCAGGTTCCTGAGTCGTGGCTTGCTCCAAGATATAAGTGATATTGTCAAGTTCGATGCATCAGGCCTGAACTGCAACCTGCCGGGGATGCTCTTGAAGAAGTTGCTAAAATATCACGACATAGACGAA…	2886	961	MFIDDIVEGVLKALRKVSPDKSTRRSSYHSQNTEDHSRDAETEKYGLKQRLNELEDKVNIEKEETRIIGIVGMHGIGKTTLVKEFYKKWKRRFLSRGLLQDISDIVKFDASGLNCNLPGMLLKKLLKYHDIDEEERYELYKEELVKRKVFIVLDGVNSKRQIEVLLEGHHEWILKGSKILIATSDQSLLHDLVDDIYVVPQLDYREGLNHFHHYAFDHDKDDKETFMKLSEEFVHYVRGHPLTLELLGQELRGEPLDYWEEKLKSLAQSTSQSIRDRVLQVSYDELSQEQKDAFLDIACFRSHDLSYVKSVLDSSSGSQETNIIKALADKFLINISDSSRVEMHDLLYTFATETDSKAGVKGRHQRDITKVLQNQKGPSGNNVKAKGIFLDLFHMNKER…	109497	6.79	5	4	R08	14928954	14932359	-	U
Rs484090	RsCNL15	ATGAACAAGATCTTTAAATGGGTAGACGTCAACGAGAGTTATATTCGTAATCTCCCTGAGAATCTTGTGTCTCTGGAGACAACAATAGAAGAGCTCAAGGCAAGACGAGATGATTTGTTAAGAAGGATCGCAAGAGAGGAGAACAGAGGTCTGCAAAGGCTAGCCGAAATTCAGGTATGGCTTAATAGAGTTGAGGCTATTGAAACCAGAGTCAAAAATATTCTCAGTGCTAGGAATGTTGAGCTTCAAAGCTTGTGTGTTTGTGGGTTTTGTTCGAAAAAATTAAGACAAAGCTATCGTTATGGAAAAAGTGTTTTCTTGATTTTGAGGGAGGTCGAGATTCTCAAATCTAGTGGCCATTTCGAAGTGATTGCCGAGCAACCTCAAGTACCTACGGTG…	2412	803	MNKIFKWVDVNESYIRNLPENLVSLETTIEELKARRDDLLRRIAREENRGLQRLAEIQVWLNRVEAIETRVKNILSARNVELQSLCVCGFCSKKLRQSYRYGKSVFLILREVEILKSSGHFEVIAEQPQVPTVEERPLQQTIIGQETTFDNAWNHLMKDEVGMVGLYGMDGVGKTTLLKQINNRFSDERHGFEFVIWVVVSKELEIDKIIDEIAQKVRLGGEEWKHKERSQKADVLYNFLRKRRFVLFLDDLWEKVDLPEIGVPIPTTKNRCKVAFTTRSQEVCARMGVENPMEIKCLEENEAFGFFQKKVGQTTLQSDPEIPKLARVVARKCRGLPLALDVVGETMSCKRTRHEWLHAIDVLTSYATEFSGMEDKILPLLKYSYDSLKADDMLIGMEW…	97458	8.65	5	4	R09	26634512	26637755	+	D
Rs487170	RsCNL16	ATGGGGAACTGTGTATCTATATCGATACCATGTGATTCCTGTGTGAATACAGTCTCTCAATGGCATGACGAGAAAGGAGGTTATATTCACAATGTTGAGAAGAATCTCACATTTTTGGAGACTAACATGGAAGAGCTCAGAGCTAGGCGTGATGATGTGTCAAGAAGGGTCACAAGAGAGGAGGATAGAGGTCTGCAAAGGCTTGCCGAAATCCAGGTATGGCTAAATAGAGTTGAGACTATTGAAAACAGAGCCAATGATCTTCTTAGTGCTAAAAATGTTGAACTGCAAAGGCTGTGTCTTTGTTCGCTTTGCTCCAAGAGTTTAGTATCAAGCTATCGTTACGGGAAAAGTGTTTTCTCGACACTGAGAGAGGTTGAGAAACTCAAAAGTAGTGTA…	2616	871	MGNCVSISIPCDSCVNTVSQWHDEKGGYIHNVEKNLTFLETNMEELRARRDDVSRRVTREEDRGLQRLAEIQVWLNRVETIENRANDLLSAKNVELQRLCLCSLCSKSLVSSYRYGKSVFSTLREVEKLKSSVFEMVSEKARTSEVEERPVQRAIVGQETMLEKAWNHLVEDGVGIMGLYGMGGVGKTTLLTQLNNKFSDERCGFDFVIWIVVSKEFQVEKIQEVWKQKDTTEKGVHLYNFLKKKRFVLFLDDLWQKVDLAKAGVPFPTVENRCKVAFTTRSQDVCAHMGVEEPMEVQCLSDNDAFVLFQKKVGPVTLGSDPEIPDIARIVARKCRGLPLALNVIGETMSCKRTIQEWRHAIDVLTSYAIEFSGMEDQILPLLKYSYDNLKEERHKLCL…	99926.3	7.47	4	3	R09	28839375	28841990	-	D
Rs501250	RsCNL17	ATGGGGGGTTGTTTATCTATCCAACTTTCTGGTGATATTGGTCAATCGCTGGATCGTATCTTTAGATTCAGAAACCTTAAGAAGAATCTCAATGATCTGGATAGGGAAATGAAATATCTCACAGCAATTAAAGATGAGGTGATGAACAAAGTTACGAGGGAGGAAAGGCTACCACATACACAAAGGCGTCCAACTGTCAGGGAATGGCTTGCACGTGTGGAGGAGGTCGATACACGGTCTACTAATCTGGTTAGTACTAGTACCGCTCAGCTTCAAAATCTGTATCTTTGTGGTTTATGCTCAACAAATGTACGTTCTAGCTACAATTATATGGAAAGCGTATTATTGTTGTTGGAAGAGGTTACGAAACTCATAGATGATGGCAAATTTGAAACGGTT…	2736	911	MGGCLSIQLSGDIGQSLDRIFRFRNLKKNLNDLDREMKYLTAIKDEVMNKVTREERLPHTQRRPTVREWLARVEEVDTRSTNLVSTSTAQLQNLYLCGLCSTNVRSSYNYMESVLLLLEEVTKLIDDGKFETVTELTPTPEVMERPTWHTVGQEEMLERAWTRLMDENVGIMGLHGMGGVGKTTLFKKIHNKFAGIAGEFDTVIWVVVSQGATITKVQEDIAQKLHLCGDEWTKQNQSDKAAEIYSYLKKKRFVLMLDDIWEKVDLEAIGVPEPTRENGCKVAFTTRSEEVCKSMGDHEPMQVKCLEEDQAWELFKGKIGDNTLRRVPFELARKVAEKCHGLPLALSVIGGTMASKTTAEEWEDAIDTLTRSAREFSDMENDILPILKYSYDNLKHEHI…	104399	6.28	5	4	R09	37160486	37163396	-	C
Rs538700	RsCNL18	ATGGGGAACTGTATGTCCTTCCAACCTTCATGTGATGCGACGCTGGACCGTGTCATTAGCGTCTTATGTAGTAGAGGTTATATTGGAAACCTCAAGAAGAATCTCAGGGATCTGCAAAGGGAAACGGAAGATCTCAGAGCAATTCAAGACGTGGTGAAGAAAAAAGTAGATAGAGAGAAGGTAAAACATCGGCACATGCTTAAAACTGTCCAGGTATGGCTTACACGTGTCCAGAGCTTCAATACACGGGTTGATGAAACTCTTAGTATTAGTCCTGCTCAGCTTCAAAAGCTGTGTCTATGTGGTTTGTGCTCAAAAAATGTATATCTGAGCTATAACTATGGGAGAAGAGTATTCTTGTTGTTGGAAGAGGTTAAGAAACTAAAATCAGAGGGAGAC…	2364	787	MGNCMSFQPSCDATLDRVISVLCSRGYIGNLKKNLRDLQRETEDLRAIQDVVKKKVDREKVKHRHMLKTVQVWLTRVQSFNTRVDETLSISPAQLQKLCLCGLCSKNVYLSYNYGRRVFLLLEEVKKLKSEGDFQELTELTMVCEVVERPTRTTVGQEEMLETAWQRLMEEDVGIMGLHGMGGVGKTTLFKQIHNKFATMSGKFDVVIWIVVSQGASISKLQEDIAQKLRLCDDQWSRKDESDKAAEMHRVLKGTKFVLMLDDIWEKIELEAIGVPEPSRENGCKVAFTTRSKEVCGRMGDHEPMQVKCLERDQAWELFRIKVGERGFLGEYQVLKRAVNKGHELLCTLIRANLLTEFGTIKVGMHDVIREMALWVASDLGKQKESFVVQAAVGLHDVP…	89607.2	8.2	4	3	RUS00267	76879	79995	-
Rs582700	RsCNL19	ATGGGTAACTCCTTTTCTATATCGTGTGATCAACTTGTCCCACCTTTTCTGCGTTACTTGTGTTTGAATAACCTGGAAGACAATCTAGAGGATCTGCAGGCAGATATGCAAAGACTCAGCGAGAGGAGAGATGATCTGTTGAAACGGGTATCGAGAGCAGAGGACAGTCGCCTAGGACTATTACCAGAAGTAGAAACGTGGATTTCGAGGGTCAGGAAAACTGAATCGGAGGCAAATCGTCTGCTTGATGAGAGTGTTTCTGTGATTCCGAGATTATCCATGTATGGTTATTGTTCTCTGATCTCTAAATCGACCTATGAGTACAGTAAAAAGGTAGATATGATGTCAAAAGAAGTTAAGAGTCTGATATGGAGAGGAGCCTTTGAAGTTGTGTCTCCT…	2316	771	MGNSFSISCDQLVPPFLRYLCLNNLEDNLEDLQADMQRLSERRDDLLKRVSRAEDSRLGLLPEVETWISRVRKTESEANRLLDESVSVIPRLSMYGYCSLISKSTYEYSKKVDMMSKEVKSLIWRGAFEVVSPPHPTTPVEEVPVVTTTASQEKLLQDIWNRLLEKNVGTLGIYGMGGVGKTTLLKQLNNKFAYVSGECDLVMFVGVASREIEDLQDDIGSRLGILWGLETKKEKATKISGVLRRKRFILLLDDVQKEIDLEAIGVPFPKREDGCKIVFTTRIKELCRAKWVDTSERVECLPPNEAWDLFQKTVGRHTLTSHPGIPELARIAAEKCHGLPLALRVIGESMSRKRTIEEWRHAIHVLISSWPEHPGPEDEISSILKFSYDALRDEIMKKC…	87017.7	6.11	5	4	RUS01396	6972	9287	+
Rs099480	RsN01	ATGATTGAAAAGGTTGTCGAAAAGATATCAGAGCGGCGGTTCGCTGAGGAGGTGAGAGATCATCCCAATTTAGTTGGAATGAGAAGTCACATGGAAGGCTTAGCTTCTCTGTTGGAAATGGAATCAGAGGACGAGGTTCGAATCATAGGAATATCAGGAATGGAAGGAGTAGGTAAAACCACCATTGCAGACTACCTCTACCGCCAGTTTTCCAGTCGGTTCTCAGAACATTGTTTTATCTATGATGTTAAGAGTATCTGTCGGAGTACAGGTCAATCGTACCTGGAGCAACACTTCCTCTCAGAAATTCTCCGTATTAAACCTAAAAGGCTGGCAAGGAAGGGAGCTGGATCGCATTCCATAAAAGAAAGACTCAGGAACCGGAAAGTGTTTGCTGTT…	2052	683	MIEKVVEKISERRFAEEVRDHPNLVGMRSHMEGLASLLEMESEDEVRIIGISGMEGVGKTTIADYLYRQFSSRFSEHCFIYDVKSICRSTGQSYLEQHFLSEILRIKPKRLARKGAGSHSIKERLRNRKVFAVLDNVDKVEQIHGLAKDKSWFGPGSRVIIITRDKGLLDTCGVEIVYPVKCLSSKDALQMFKQIVFKGTDPPACFEQLLTRVSRLAYGLPSAIIRYSSLCDWHTKTEAEWEKLVSRYEESPHKNIVDILKSSYAELHQVDKLAFLYVACLFNGADIKRVSDLLDDGSESRIQVLVEKSLVDISPQGCINMNTLVENMGRETVVEESDRTPTKQRILWEPRRIYSVLRDESGTRKIEGLALPMCKMPYVLEIERRSFRKMYSVKFLKFH…	78126.9	7.25	4	3	R02	3503854	3506166	+	E
Rs092100	RsN02	ATGACCAAATCTCTGGAGACTTCTAGTTTGTTGTCTCTACAAAGACGGCTCTTGTCTGAAATATTCAACCAGAAGGATATCGAGATTCATCATCTAGGTGCGGTGCAAGAGATGCTCAAGGACCACAAATTTCTTGTCATTCTTGTTGGGGTTGATCAGTTAGAGCAACTAAATGCAATGGCCAAAGAAACTCAGTGGGTTCAGCTAGGGAAGTACGATTATCAGTCACTTAAGAATCTCAAGCGGATGGATTTGAGTGACGCCAGGAGCAAGAAAGAGTCATTGCTTCTCTCGTCCTGCACGAGTCTGTTAGAAATTCCTTCCTGTGAGATATGA	336	111	MTKSLETSSLLSLQRRLLSEIFNQKDIEIHHLGAVQEMLKDHKFLVILVGVDQLEQLNAMAKETQWVQLGKYDYQSLKNLKRMDLSDARSKKESLLLSSCTSLLEIPSCEI	12733.8	6.28	1	0	R02	20248514	20248849	+	R
Rs051680	RsN03	ATGGCTCAAGAAATAGAAAAACACAAAGCGCTGGTTATGGATCTACTAGCTAGGAGTACTTTGTCTAAATTGGATAGGAAGCTCTCTATTATTGAGTCTAGCTTTACAATAAACTATGGCTATTGGCTTAAAGGAATCAAAGTTGATTCATCACCAGCAGCAACTCCCGACACCAGTAAAGGAAGGAGATCGAAGACGAGCCGAGTGGAGACAAGACCTGAGCTCCCGGATAAACCTATCCGCGGTTTTGTAAACGAGTCCTTGTTCTTGAAGAACTTCTTGCTGAAGCGTAAGGGATCCCAAGAGTTCAAGGCGCTAGCGATCGTGGGGAAGTTCGGAGTTGGGAAGACGACCTTGTGTCAGGACGTGTTCAACGACAAAGACGTGAAAGAAGCTTAT…	1089	362	MAQEIEKHKALVMDLLARSTLSKLDRKLSIIESSFTINYGYWLKGIKVDSSPAATPDTSKGRRSKTSRVETRPELPDKPIRGFVNESLFLKNFLLKRKGSQEFKALAIVGKFGVGKTTLCQDVFNDKDVKEAYLPRVWVSMYSEETKEGEDQKVAVLKRMLRSLGVEDEALDKIITDAVQENKDKQEEGHTDEEPELSRLLDALNSNLFGKRYLIVLDDVWEDNEWNQRLDDEKTLRVKPHLSRGFPKGFGGRVIVTSRDEGLAKKIVGAEENVQRLFPRSDVESVWEIYKDAFGEPMKDEKGEPMKDAVEKVVEGTTKWVVNPRYPGRYKKELMDKSGGVPWAAQMLAKMEPLKNDEDKDL	41300.2	6.15	1	0	R02	34050038	34051126	+	U
Rs051690	RsN04	ATGGAGAACAAAGAGAAAAAAGATCTGAAAAGCAGAGACGAGGTTCTCAACAAGATAATGGATTTAGTGGGAAAAGACGGTGTCCCTTCAACAACTGTCCTCGTTGGTGAAGCTGGCATAGGGAAGACGTGGCTTGCAAAAGAAGTCAGCAAACGTGTGACGCAAGAAGCCTCTTCACCTTACAATGTCCTCTGGTTACATCTGAACAAGAAGATTGGAGACGAGAAGACACTTTACGAGAATCTAGCTGCTCAGTTATCCTTGTTTTTCGAGTACGAGGAAGGCGCAAATCAAAACGAGGTTGATGCTTCACCAGAAACCTTGAAGAAGAAGATATCAAACGAGATCATCAAAACCGAGAAGAAGAATCTTCTGCTGGTTCTGGATGATGAAGGAAAA…	3462	1153	MENKEKKDLKSRDEVLNKIMDLVGKDGVPSTTVLVGEAGIGKTWLAKEVSKRVTQEASSPYNVLWLHLNKKIGDEKTLYENLAAQLSLFFEYEEGANQNEVDASPETLKKKISNEIIKTEKKNLLLVLDDEGKMTTEEHVMKELKLQNFLEDVLKDKTLKILVTRRGEIKKEESATTIKVEPLTENESRELLSDSRVLLDSYTVEDWPVLLKSLFEKGEINEPTLMSCIARKSQGLPAALVVLTKSLNSIKTLSPKQRKIFKELILSPKSLDAAAASKNAVERSRYNPVLRLSYELLKPEEKIVKRPVTACFWHVLDFYEYSGCAYYRDLIVHWMLEGYFDPVKSVEKAYQEGHSILMEFMSRGILKIQEDNTVVPEVSMRDLLDLDDCGFFGRSCLGF…	130660	5.59	2	1	R02	34052930	34056491	+	U
Rs111490	RsN05	ATGGGGGTTGAGCAGAGTGTTGAAGAGTTGGTTCCCCATTTGGTGGGTGATAATAGCGTTCAAGTGGTTTCTGTATCAGGAATGGGTGGTATTGGTAAAACGACCCTCGCTAGACAAGTCTTTCATCACGACATTGTCAGACGTCATTTTGATGGGTTCGCATGGGTTTGTGTTTCGCAACAGTTTACTCGGAAATATGTTTGGCAGAGGATCTTGCAAGATCTTAGACCACATGATGAAGATATAATAAAGATGGACGAACATACACTACAGAGTGAAGTCTTTGAACTCTTGCAAACCGGTAGATATTTGGTTGTTTTAGATGATGTATGGAAAGAAGAGGACTGGAACCGAATTAAACCAGTTTTTCCAAGGAAAAGAGGTAAGCTCTTATTGTAC…	408	135	MGVEQSVEELVPHLVGDNSVQVVSVSGMGGIGKTTLARQVFHHDIVRRHFDGFAWVCVSQQFTRKYVWQRILQDLRPHDEDIIKMDEHTLQSEVFELLQTGRYLVVLDDVWKEEDWNRIKPVFPRKRGKLLLYLH	15865.2	6.37	1	0	R03	4555673	4556080	-	P
Rs152530	RsN06	ATGTCGCCAATACCTTTCGGTGATGTTGTCGGGATGGAAGATCACATGGAAGTTCTCAACCCTCTCTTGGGCATGGACTCCAAGGATGATGATGATCCTCGTATCATAGGAATCGTAGGAACAGGAGGCATTGGCAAAACCACCATAGCAAAGTATCTCTACGAAAAGCACAAACTTGGATTTTCACCTCATCGTCGTTATTTCATGGAAAACGTTTCGAAGCTCTGTAGAGAACATGGTCCTTTACATCTACAAACTCAACTTCTTTCCAACATCTTGCATGAAAAGAATGTGATGCTGGAAAGCATTGAACACGGAAGACAACAACTTGAGTGCAGGCTTAGAAACTTCAAAGTGTTTCTAGTCTTTGATGACGTTGATGATGTGAGACAGCTGGAT…	2709	902	MSPIPFGDVVGMEDHMEVLNPLLGMDSKDDDDPRIIGIVGTGGIGKTTIAKYLYEKHKLGFSPHRRYFMENVSKLCREHGPLHLQTQLLSNILHEKNVMLESIEHGRQQLECRLRNFKVFLVFDDVDDVRQLDALAKEVKWFGPGSRVIITTRYKRLLNSCQVYDVKYLDDDQAIQLFQRIAFKEGKPPSPVFSDFSSRALKLAQGLPSALEALATSFRGKSEVDWPEALDSFRKAPYDNFSRIVNVSYESLDQGSGGKVSHRYVSANGRIAMHYLLEERGRRIVYLDSGNNLALEPILWDWYDINLLADNEGATRTEGIMLDVSKLPYNIHIDLKVFKQTENLKFLNIYNYRPYEELNLDSMKESNPNRILLPNKLRLLQWDAYPFTTLPSSIITDCL…	103329	6.33	6	5	R04	2249562	2252827	-	U
Rs161260	RsN07	ATGGCGTATAAAAGGTACGTTGATGGCGTGAGTAGTGCTAGAGATGCAGAATTTTTGGTTGGAGGATTTGGCTGGCTTTCTGGTGGACATACACTCATCTTAACATCTAGGAATAGGCAAGTTCTGGTACAGTGTAACGCTAAAGAGATTTGCGAAATCCAGAAACTATCCGAGCATCAATCTCTTCACCTATTCTCCCAGTTTGCCACTGAACAAAAATGGAAGGAAAGGACGTCATTAGTCTCGGAGCTGGTGAACTACGCTAGTGGGGTACCGTTGGCTATGTTTGCCTTAGGTTCGTCCTTACAGAATCAATGTATTAACGATGAGAAGCAACATCTCAAAAGATTGCGTCAACATCCTTTAGTCGAGATTCAGGATGCATTCAAAATAAGTTTT…	459	152	MAYKRYVDGVSSARDAEFLVGGFGWLSGGHTLILTSRNRQVLVQCNAKEICEIQKLSEHQSLHLFSQFATEQKWKERTSLVSELVNYASGVPLAMFALGSSLQNQCINDEKQHLKRLRQHPLVEIQDAFKISFNVLDDNEKNTFLDLAMHSK	17283.7	7.01	11	10	R04	6988154	6988612	-	U
Rs191430	RsN08	ATGGTCGAAAAGATTGCCGCTGATGTTTCCAAGAAACTGAATCTCACAATAATCTCAAGAGATTTTGAGGGGATGGTTGGAATGGAAGCTCACTTGAGAAATTTATACTCTTTGTTATGCCTCGAGTGCAATGAAGTGAAGATGATTGGAGTTTGGGGTCCTGCGGGTATTGGTAAGACCACCATTGCTAGAGCTTTATTCAACAATCTCTCTAGCGATTTTCGTCTTACTTGTTTTATGGGTAACCTCAAGGGCAGTTATAATAAGAGGATAATAGGTGATGATGATTATTATTCCAAGTTGTGTGTCAGAAATGTCAGAAATGGGTTGAAGATCCTAGCGGATAAATCTCTCGTGTATGTTTCTACTGATGGGAAGATAGTGAGGCATTATCTACTC…	1275	424	MVEKIAADVSKKLNLTIISRDFEGMVGMEAHLRNLYSLLCLECNEVKMIGVWGPAGIGKTTIARALFNNLSSDFRLTCFMGNLKGSYNKRIIGDDDYYSKLCVRNVRNGLKILADKSLVYVSTDGKIVRHYLLQQFGNLEVVKQSNEPGKRQFLVEAQDILNVLANGTMVEKIAADVSKKLNLTIISRDFEGMVGMEAHLRNLYSLLCLECNEVKMIGVWGPAGIGKTTIARALFNNLSSDFRLTCFMGNLKGSYNKRIIGDDDYYSKLCVRNVRNGLKILADKSLVYVSTDGKIVRHYLLQQFGNLEVVKQSNEPGKRQFLVEAQDILNVLANGTGTESVIGISFDMSKTKELFISRTAFERMHNLQFLRVYMGHSSDNVSLCRLEGMHGLPTSSRRH…	47343.8	9.18	3	2	R04	29555087	29556546	+	S
Rs190910	RsN09	ATGGTCGAAAAGATTGCCGCTGATGTTTCCAAGAAACTGAATCTCACAATAATCTCAAGAGATTTTGAGGGGATGGTTGGAATGGAAGCTCACTTGAGAAATTTATACTCTTTGTTATGCCTCGAGTGCAATGAAGTGAAGATGATTGGAGTTTGGGGTCCTGCGGGTATTGAAGATAAGAAGATTTTGAAGGCACATGGTATTGATGTTATCTACAATGTTGATTTTCCATCCGAAAAAGAAGCTCTTGAGATATTTTGCTCATCTGCTTTGAAAGATAGTTCTCCACAAGATGGTTTCCAAGAGCTTGCAAGAAAAGTAGCAAAACTTTGCGATAATCTTCCATTAGGTCTCCGTGTTATAGGCTCATGTTTGCGTGCATGCTTCTTCAACAATGAG…	900	299	MVEKIAADVSKKLNLTIISRDFEGMVGMEAHLRNLYSLLCLECNEVKMIGVWGPAGIEDKKILKAHGIDVIYNVDFPSEKEALEIFCSSALKDSSPQDGFQELARKVAKLCDNLPLGLRVIGSCLRACFFNNEDIDHVTTMLVDSNLDVRNGLKILADKSLVYVSTDGKIVMHYLLQQFGNLEVVKQSNEPGKRQFLVEAQDILNVLANGTGTESVIGISFDMSKTKELFISRTAFERMHNLQFLRVYMGHSSDNVSLCRLEGMHGLSTSSRRHGVSTSSEVITLEFIPRNKSSSNTSA	33182.2	6.09	4	3	R04	29700778	29702203	+	S
Rs230060	RsN10	ATGGCGAACTTTTATTCATCAAATAGCACGAACGTGATGATTGAACGGATTAACAATTCTCAAGAATTGGTCGAACTATGCAAAGGAAAGTCCTCCAGTGCATTGCTGAAGAGATTGAAGGTCGCTTTGGCCACTGTCCACCCGGTGATTGCGGACGCTGATCAGAAAGCAGATCATGTCCGAGAAGTAAAACATTGGCTTACAGGACTCACAGATGCTATGTTCCAGGCGGAGGATGTTCTTGATGAGTTACTAACAGAGGCTTTGAGAAGAAAAGTAGTAGCTGAAGTGGGAGGATTCGGAGGACTATTCCAAAATCTTATGGGTGGTAACGAAGCCAGCAAGAATAAGATAGAACGAAAGATGGAAAACGTAGTAAGACTGCTGGAACATCATGTG…	4212	1403	MANFYSSNSTNVMIERINNSQELVELCKGKSSSALLKRLKVALATVHPVIADADQKADHVREVKHWLTGLTDAMFQAEDVLDELLTEALRRKVVAEVGGFGGLFQNLMGGNEASKNKIERKMENVVRLLEHHVKHIEIIGLKEYSETREPQWRQASRSRPDDLPQGGVVGRAEDKVALVHLLLSDNETGIRRPAVFSIVGMPGVGKTTLTQIVFKDESVTNRFDVRMWITVGLNFNVFTVTKAVLQEITSSAVNTEDLPSLQLQLKEALSGKRFLLVLDDFWSESSTDWESFKVAFTDAEEGSKIVITTRSEIVSTAAQADKVYRVKLMTNEECWELISRSAFGNISVGSINQELEGIGKRIAEHCKGLPLTARAIASHLRSKPNPDDWYDVSKNFSTY…	155617	5.75	1	0	R05	6535801	6540012	-	F
Rs260730	RsN11	ATGAATTTCGTTCTGCTTCACGCCATTGACGGAGACCTGATCGATGCCGACTATGAAAGCTTCACCATCCAAGGTCCTGGTTTCTCTTGGCCCCTTCACCAACAACCTCTTGCCGTTTCTTCCAATTCCAGGCAAGATGAGGCAGCAATGGTAACCGAGACAGTTCAAAGTGTCTCAAGTGCCCTGCTGAAGATGAGGCGGTCAATTGGGGTCGATTTAGTTGGGATGGAAGCACAAGTGGTGAAGATTCATTTCCTTTTGAATGTGGGGTCTGAAAATGAGGTTCTCATGATAGGATTATGGGGCATGGGAGGCGTAGGAAAAACTACAATTGCCAAGTGTCTCTACGAATGA	354	117	MNFVLLHAIDGDLIDADYESFTIQGPGFSWPLHQQPLAVSSNSRQDEAAMVTETVQSVSSALLKMRRSIGVDLVGMEAQVVKIHFLLNVGSENEVLMIGLWGMGGVGKTTIAKCLYE	12724.6	4.79	2	1	R05	28567922	28568543	-	N
Rs290890	RsN12	ATGATCTCAAAGATTGCCAAAGATGTTTCTAACGAGTTGAACTTCACATCATCAAGGGACTTTGATCATCTAGTTGGAATTGAAGCTCACTTAGCAGAGATGGCTTCACTGTTATGCCTAGAATCAGATGAAACAAGGATTGTTGGGATTTGGGGGCCCCTGGGGATAGGCAAAACAACAATAGCAAGAGCCATATACAATCAGATTTCAAGAAATTTCCAGCGCTGCCTCTTTATGGATAATGTTAAGAGAAGTTACAGAAGTGGTGGTGACTCTGACACTTATACATTAAAGCTGAGGTTGCAAAGAGAGTTTCTTTCAAAGATTTTGGACCATAAGGATATGGTAATACACCATTTAGGTACAGCTCAAGAACGGTTGAAGCATGAGAAAGTCCTT…	1431	476	MISKIAKDVSNELNFTSSRDFDHLVGIEAHLAEMASLLCLESDETRIVGIWGPLGIGKTTIARAIYNQISRNFQRCLFMDNVKRSYRSGGDSDTYTLKLRLQREFLSKILDHKDMVIHHLGTAQERLKHEKVLVVLDNVDKLEQLQALANGPPWFGKGSRIIVTTDNKHLLEAHKIKHIYEVKFPSKDEALKIFSQSAFTKSAPPEGYLNLAVEVTELASHLPLGLCVLGKALRGKSVSRWTVQLPRIKTSLNRDIEQVLMVGYNGLDDEDKAIFLHIACLFEGKRVDCVTQFLGNSGLDIEYGLSVLVGRALISILNDKLIIMHRLLRQMGREIVHKHSIHLSMRCRFLMGAYYMYHVLADNIGTGAVLVSLTNEKALSGVHDQQLVRFCRDMVDKGS…	53602.6	9.02	3	2	R06	895545	897144	-	F
Rs312290	RsN13	ATGGCTGAGCTGGCAGTGGCACTTTTACCGTTTGCAGTCGAGAGGCTTTGGAACGTACTTGTCCGAGAAACTGAGCAATTTCAAGGAGTTGGAGAGCAGTTCGAGGGATTAAAGAGTGATGTAAAGAAGTTAAGGTACAAGTGCCATGATATCATCGAAACGTTTCTGCTGAAGAAAGAACTCGGAGAATCAAGCAGCAGCAGGGTGAAAAGATTTGCATATGTTACTGTGAAAAGCATGGTGCTTGCGTTTGATATGAAACCCATAAGGAAGAGGATTTCGAAGGTGATCCTTGATATGCAGAATCTTGGCGTACAGCAAATTATTGTTGATGAAGAGAATATGAAGTCTCTACTGGTAGGAGAAAGACAAAAGCGACAAACATTTTCTAGAGATGGT…	795	264	MAELAVALLPFAVERLWNVLVRETEQFQGVGEQFEGLKSDVKKLRYKCHDIIETFLLKKELGESSSSRVKRFAYVTVKSMVLAFDMKPIRKRISKVILDMQNLGVQQIIVDEENMKSLLVGERQKRQTFSRDGEEKPIVGMARNIEILVGYLLEEDSSQMVAITGMGGLGKTTLARQVFNHETIKSNFPGLAWVCVSQQFERKCVWQTILQQLRPECDVSKMMEGELLEKIVPVLETQKALIVINDIWREGDWDLIKPVFLPKK	30287.5	8.25	2	1	R06	14033598	14034441	-	Q
Rs557620	RsN14	ATGTCGATTGACAGTCTGAAATGGTTATCCAAATCCAAACTCGGACAAAACTCACAAATATCCAAACCAAACCCTCAGGAGAATGCTTTTGTGTCTAAGATCGTCACAGAGGTTAAAAATGCCTTAGACCTAATTTGGTTGCAAAGTCAAGAAAACCCTAAAAGACAGGAGCGGGGAGTAGACGAAGAAATTCCTATACACCCAAAATGTAATAGCAGAGCATCAAGCAGTGATGAAACAGGACAACGCCTGAAGCAATTGGAAGAGAAGTTGGATATGGACTCATTGGACAGCAATGATGACCGAACTCGTGTTCTTGGAATCATCGGGATGGCTGGTATCGGCAAAACCTATCTGGCGGATAAGCTCTTGGACAAGCTTAAAACAAAGATGGGTCGT…	2877	958	MSIDSLKWLSKSKLGQNSQISKPNPQENAFVSKIVTEVKNALDLIWLQSQENPKRQERGVDEEIPIHPKCNSRASSSDETGQRLKQLEEKLDMDSLDSNDDRTRVLGIIGMAGIGKTYLADKLLDKLKTKMGRDLIIKFGCDNEKEQESDWLEKTLVEGLLKKDYPNLIFSDGNSLKDWKNLLIEKKVVVVLDNVSVKKHLELFMGNREWIKKGSRIVITTRDKSLTEGLTVYDLYEVPGLTEREGLELFKATIGTTLEGNFIELSRKFVGFTGGNPLALKAFGEELRGKDEVDWEARLKTLTHVSNEKIGKVLRICFNGLNEKQKDAFLDIAIFFRSKDESYIKNLLESLDPDTSKAGKQFRELVDKFLIGVSDGRVEMDNLLLTMAMELVETSGGKY…	107408	6.78	8	7	R06	21069392	21073679	-	V
Rs324390	RsN15	ATGACCTTTTATTGCAGGGAAGCAGCCGAACTAATTGAAAAGATCGCCAAGAATGTATTTGAGAAGCTCAATCCAACGGAAAATATTGGGACACACAAGCAGTTACGAGTGCTAGAAAACTTGTTATGCAAGCAACCATGGGGCTTTCGTTCTATAGGCATTTTAGGCAAGCCTGGGATAGGCAAAACGACGTTTGTTGAAGCAGCCTTTCGAAGAATGCGCGATGGCTATGATGTTCACTTCATCATAGAATGCAATAACAAGATCATAGAGCATTTTTCTGATGAAGACTTTCAAGAGATCCTAGTGGAAAAGTTTGACCTAAACAATCAAGATGCCGGGCCATGCCACCGTCGAAAAAGACTTCTCCTTGTTCTAGATGGTTTGCAAAATGCTCAA…	1638	545	MTFYCREAAELIEKIAKNVFEKLNPTENIGTHKQLRVLENLLCKQPWGFRSIGILGKPGIGKTTFVEAAFRRMRDGYDVHFIIECNNKIIEHFSDEDFQEILVEKFDLNNQDAGPCHRRKRLLLVLDGLQNAQDAEYFLCGFNRFGPGSLLIITSSDRKVLEQCHVNEIYELKGLNDEDALKLFTRCVFGKDVIDEELRKLSVSEIERCEGNPSTIRSHAEKMKRKRMKTIDIESALSKHNVSMTLKQSFSTGAHKYQADLEKFLGFDLANTLEIRLSHDLRAHYLYHDSTQRFFFCTISSKYLSDFKDRSLLNLRSHAVESMPIDLKILHLGQKYKPWEEYKSFSIFKITKLSHSEKLVELEEIWEARDIERIDLQDRTSMESITVVTDQLEPLQLLH…	63454.9	8.27	2	1	R06	21259075	21261321	+	V
Rs324680	RsN16	ATGACTCCAGAAATTCCAAAGCAAGGAGAAGCCTTCATAACCCGCTTCACTCAAAAATATGAAGACTGGGTCAATAACCGCAACATAAACCATGAAGATGTTCCCAAAAGAAACTATCTCTCTGCAGGAGCTTTGAACAAGAGAAAGGGGGAGCCAGATGAAAATGATCGCGTGGAAACCAATTCTGAACTTCCAGGCCATAAAATCCATGGTTTCGACAACGAGATCAAGTCCTTGAAGAACTTCTTGCTGGACCACAAGGTCTACAATGAGTTCAAGAGTCTTGTGGTCGTAGGAGAATACGGTGTGGGGAAGACAGCTTTGTGCAAGACCATCTTCAATGATGAAGATGTGAAGAGTGTTTACGCTCCAAGAATCTGGGTGTCTATGCATAGCATT…	1086	361	MTPEIPKQGEAFITRFTQKYEDWVNNRNINHEDVPKRNYLSAGALNKRKGEPDENDRVETNSELPGHKIHGFDNEIKSLKNFLLDHKVYNEFKSLVVVGEYGVGKTALCKTIFNDEDVKSVYAPRIWVSMHSIERSEERLDGKISVLKKILTVLGVEVSILDKIKKDAVDECKSNDGESAKEKELSALLYALHLNLRWKKYLIVFDDVREEDNWNEMLQDDVEKLKKDKRWGKYLSDGFPKGSGGRVIYTTRDENKNLAKKLVAEEHEIHRLWPLTDSLSVWRIYDEARIENGEDDPPRNDKKCIEELMNKSRGLPLAVRLLSTLLPVFLDDENTEQNGSIHGSDNTTTAEENGTTQPPTA	41411.6	5.48	1	0	R06	21526513	21527598	+	V
Rs344840	RsN17	ATGGAAAAGATCAAGGGTCTGGAGGAAGAGGAGTTAGAAGTTTACCTGCGGGGTGTTCTAGAAGGAAAGACGTATCTGGTGGTGGTAGATGATATTTGGGAGAGGGAAGCGTGGGAAAGCTTGAAGAGAGAGTTTCCTTGCAACCAACGTAAAGGAAGTAGAGTCATCATAACTACGCGTATCAGAGGCGTTGCTGAAGGAATAGACGAGAGAGTGTACGCTCATAAGTTGAGGTGTTTGACATTTGAGGAAAGCTGGAACTTGTTTGAGAAGAAAGCATTAAGGGGTATTATCATCGAACAGGAGGTTGATCAAGAAGTGAAGAAAACTGGACAAGTAATGGTCCGAAAATGTGGTGGGTTACCCCTTTCTATAATCGTTCTTGCAGCTGGGATTTTG…	1344	447	MEKIKGLEEEELEVYLRGVLEGKTYLVVVDDIWEREAWESLKREFPCNQRKGSRVIITTRIRGVAEGIDERVYAHKLRCLTFEESWNLFEKKALRGIIIEQEVDQEVKKTGQVMVRKCGGLPLSIIVLAAGILARKRRANEWSEVCVSFWRRLKDNSLHVSTVFDLSFKELRHELKLCFLYLSVFPEDYEIDVPTLIRLLVAERFIQEDEEEMMMMEDVARCYIEELIDRSLVEAVRIKRGRVMSCRIHDLLRDVVVKKAKELSFVNVYNNAAQQHSSSSSTSCRREAVHHITNNLCDRRVNKRMRSFLFFGERKGLLGSFVETKTLDLKLLRVLNLGGLLFLCKGYIPQSLPDVIGGLIHLRYLGISDTGLTVLPPFISNLRCLQTLEASGSYSFEET…	51429.8	8.2	1	0	R06	38813332	38814675	-	M
Rs461840	RsN18	ATGAGGAGAGAAGAAGAAGCAAGTTTAGTTGGATTAACCATAAGAACATCATCATCAGCAGAAAGCTCTTCAAGCAAGAAAGGCAAAGATGTTCTTCAGACAAATGATGCTTCAGATTCATCTCCAAGTATCAAAAACTCTCCTTTCAATTCACCTTCTCTTGTCTCCCCACCATCTTCTGCTTTTGTTTCCGCTTTACAATCTCCTTATATATCCCCAAGAGCCACTCAACCCCTTACCACAACCACAACCACCACTCACAAACCCTCCTCACCGCCTCCTGAAGATGTACCAAGCAGCTCCTACACTCCCCCTTCCGACCATTACGAGTTCTCCGATGACCCATCAGACCGGAAGCTCAGGTTATCAGCTTGTACTCCAGATCCTGCTCTCCCAAGG…	2694	897	MRREEEASLVGLTIRTSSSAESSSSKKGKDVLQTNDASDSSPSIKNSPFNSPSLVSPPSSAFVSALQSPYISPRATQPLTTTTTTTHKPSSPPPEDVPSSSYTPPSDHYEFSDDPSDRKLRLSACTPDPALPRISFSFPVPRVSLAKVSVSSPATTNTTKLRSSDVFIGFHGQNPNLVRFCKWLKSELELQGIACFVADRAKYSDTQSHEIADRVICSVTYGIVVVSCSSLLNYLSLEEVRFFAQKKNLIPIFYGTGPSEIMGLLNCNAIDKECKEAIDGLIKGHEFKLEANESNWRSCVGKTAMILRGKLGRKSVVDKEMVERVDELPFPRNRTFLGREKEMMEMEMAFFGSSGEYLESTTPPSSKGEASGQSEGLADEESDSAVSTRNGKFISLELG…	99624.7	9.16	2	1	R09	8709993	8716029	-	W
Rs484380	RsN19	ATGATTGAAAAGATTGCTAGAGATGTTTCCAACAAATTAAATGCTACTGTCTCTAACGATTTTGAAGACATGGTTGGCATTGAAGCACACTTGGAGAAGATGCAGTCTTTTTTACATTTAGATGATGAGGATGGAGTGATGCTTGTTGGGATCTGTGGCCCTGCAGGCATTGGTAAGACCACTATTGCCAGGGCTTTACATAGCCGACTCTCTAGCACTTTCCAGCTTTCTTGTTTTATGGAGAATCTTAGAGGAAGCTGTAACAATGGTCCTGACGAGTATGGATTGAAGCTGCGTTTACAAGAGCTGCTTCTGTCAAAGACTCTAAACCAAAATGGTATGAGGAAAAACCATTTAGGTATGATGCGGCAAAGGCTATGTGACCAGAAAGTTCTTATC…	2646	881	MIEKIARDVSNKLNATVSNDFEDMVGIEAHLEKMQSFLHLDDEDGVMLVGICGPAGIGKTTIARALHSRLSSTFQLSCFMENLRGSCNNGPDEYGLKLRLQELLLSKTLNQNGMRKNHLGMMRQRLCDQKVLIVLDDVDDLQQLEALANDTNWFGPGSRIIVTTEDQELLEQFGIHNTYHVDFPTTEEACKILCMYAFKRSWAPYGFEKLAERATELCSNLPLGLRVMGSMLRGKKEEDWEGLLHRLEKRSIPKINAVLRVGFDSLHENDQTLFLLIAVFFNYAYVDHVKAMLADSNLDVRFGLKTLAYKSLIQLSINGEIVMHKLLQKVGIQANKSQEPWKRKVLTDTDDILDALENDFGCSGSLMGIRFDISTIKDSIEISPRALKRMRNLRFLRIY…	99680.6	5.04	3	2	R09	26992711	26996072	+	D
Rs495180	RsN20	ATGGCTCTAGATACTTCACAGCATCCAGACAAACGCGACTTCAAAGAACGCTTCCTGACAAAATATAACGAATGGCATCAACAAGCCCCCCAAGAAAAGAAGCAGGAAGTGAAGGAGGAGGAAGATCGTCTTGAAACCAAACCTGCACCTCCAAAACACGAAATCTACGGGTTCGATAACGAGATCAAGTCACTGGAGAACTTCTTGCTGGACCAAAAGGTTTACAAGGAGTTCAAGAGTCTTGTCATTGTCGGAGAATACGGTGTCGGGAAGACAGCCTTGTGCCAGAAGATTTTCAACAAAGAACAAGTCAAGAGTGTCTACGCTCCAAGGATTTGGGTTTCTATGCATAGCAAAGACGCAAGAGAAGGAGAGGACAAGAAGATATCTGTGTTGAAG…	1041	346	MALDTSQHPDKRDFKERFLTKYNEWHQQAPQEKKQEVKEEEDRLETKPAPPKHEIYGFDNEIKSLENFLLDQKVYKEFKSLVIVGEYGVGKTALCQKIFNKEQVKSVYAPRIWVSMHSKDAREGEDKKISVLKRLLKDLGVGDEMFESIHEEAKQELSTEMERGGAGGETVEEKERSALLYALHLNLRWKKYLIVFDDVREEDKWDEKLDEKLKEDVKWGKHLSDGFPKGSGGRVIYTTRDKTVAEKLVAERHEIHRLWSLSDHKNVWDIYQAVVDEKGKEPPRNDKKCIDELMNKSRGLPLAVRLIAELDPVFLDDENVAAQDGSNNGTTEESHNPADQSNQSNP	40032	5.47	1	0	R09	34200637	34201677	-	V
Rs496870	RsN21	ATGGGTTTTGTGGTGGGAAAGATGGGTAACTATCTCATCGAAGAAGCGTCCATTTTGATGGGAATCAAAGACGAACTAGAGGAGCTGAAGACAGAGTTGACCTGCATCAGAGGCTATCTAAAAGATGTTGAAGCTCGAGAAAGAGACGATGAAGTTTCAAAAGAATGGACAAAACTGGTTTTAGACATTGCTTATGATGTCGAAGACGTTCTGGACAGCTACAACCTGAAAGTCGAAAAAAGATCACAAAGACAAGGGCTGATGAGATTGACCAATAAAATAGGAGAAAAGATTGATGCGTACAGCATAGTTAGTGATATCAGAACCCTGAGGAGAAGAGTCTTGGATGTTACTCGCAAGAGGGAGACTTATGGCGTAGGCAACTTCAGTGAGCATCGA…	2607	868	MGFVVGKMGNYLIEEASILMGIKDELEELKTELTCIRGYLKDVEARERDDEVSKEWTKLVLDIAYDVEDVLDSYNLKVEKRSQRQGLMRLTNKIGEKIDAYSIVSDIRTLRRRVLDVTRKRETYGVGNFSEHRTGESSSSLEKVRKLRRARSVDQEELVVGLEDEFKFLLAKLLDDDDDDDDGDQNRYMISIFGMGGLGKTALARKLYNSDKVKTRYAYRAWTSVSQEYKTGEMLLRIIRSLGVSSGEELEKIKILGEEELEVYLHGLLQGKRYLLVVDDIWEREAWESLKRALPSNHKGNRVIITTRIRDVAEGVDQRVYAHELRFLTFKESWELFEQRAFRNMQRVDEDLKRIGKQMVKKCRGLPLAIVVLAGLMSRKRPNEWNEVCASLWRRLKDD…	101128	7.28	1	0	R09	35092645	35095251	+	V
Rs491560	RsN22	ATGGCTGAGGCACTTCTATCATTTGCAGTCGAGAGGCTTTGGAACCTCCTTGTCCAAGAATCTGAGCGATTTCAGGGCGTTGATGAGCAACTCAATGGATTAAAAAGTGATGTGAAAATGTTAAGGTGCTTTTTGAAAGATGCAGATGCCAAGAAACATACAAGTGCCATGATGGGAAACATTATCGAAGAAATAAGAGAAATTGTTTTCGATGCGGAAGATATGATCGAAACCTTTCTTCTAAAGGGAGAACTCGGAAATACATGTGGTATCAAGAACAGCGCGAGGAAGCTTTCTTGCGAGTATAGACAAACTCTACAGAAGATACGAACGTTTTCTGGCGATAATGGAGACCATCTTGTTGGGTGGAAGGAAAATGTTGAGATATTGGTTGGCCAT…	2940	979	MAEALLSFAVERLWNLLVQESERFQGVDEQLNGLKSDVKMLRCFLKDADAKKHTSAMMGNIIEEIREIVFDAEDMIETFLLKGELGNTCGIKNSARKLSCEYRQTLQKIRTFSGDNGDHLVGWKENVEILVGHLVGEDNTQVVSITGMGGIGKTTLARKVFKHETMKSHFPRLAWVCVSQQFTRKDVSQKILKQLRPEIKVLELTEYVLQEKLSEALETQKSLIVIDDIWREGDWDRIKDVFLPKKGCKVLLTSRNEGWALHADPKCVIFRPKCLTFEESWDLFQRIAFPMKDTSELKIDEKMKEMGKQMIKHCGGLPLAVKVLGGLLAAQSTLREWERVYKNIGSHIVGGTSFNERNIVYHVLYLSFEEMPAYLKYCFLYLAHFPEDYEIDVETLSYY…	113431	6.29	4	3	R09	36127830	36137657	-
Rs491550	RsN23	ATGGCTGAGGCACTTCTATCATTTGCAGTCGAGAGGCTTTGGAACCTCCTTGTCCAAGAATCTGAGCGATTTCAGGGCGTTGATGAGCAACTCAATGGATTAAAAAGTGATGTGAAAATGTTAAGGTGCTTTTTGAAAGATGCAGATGCCAAGAAACATACAAGTGCCATGATGGGAAACATTATCGAAGAAATAAGAGAAATTGTTTTCGATGCGGAAGATATGATCGAAACCTTTCTTCTAAAGGGAGAACTCGGAAATACATGTGGTATCAAGAACAGCGCGAGGAAGCTTTCTTGCGAGTATAGACAAACTCTACAGAAGATACGAACGTTTTCTGGCGATAATGGAGACCATCTTGTTGGGTGGAAGGAAAATGTTGAGATATTGGTTGGCCAT…	2589	862	MAEALLSFAVERLWNLLVQESERFQGVDEQLNGLKSDVKMLRCFLKDADAKKHTSAMMGNIIEEIREIVFDAEDMIETFLLKGELGNTCGIKNSARKLSCEYRQTLQKIRTFSGDNGDHLVGWKENVEILVGHLVGEDNTQVVSITGMGGIGKTTLARKVFKHETMKSHFPRLAWVCVSQQFTRKDVSQKILKQLRPEIKVLELTEYVLQEKLSEALETQKSLIVIDDIWREGDWDRIKDVFLPKKGCKVLLTSRNEGWALHADPKCVIFRPKCLTFEESWDLFQRIAFPMKDTSELKIDEKMKEMGKQMIKHCGGLPLAVKVLGGLLAAQSTLREWERVYKNIGSHIVGGTSFNERNIVYHVLYLSFEEMPAYLKYCFLYLAHFPEDYEIDVETLSYY…	99457.9	6.42	4	3	R09	36134776	36137657	-
Rs545550	RsN24	ATGGACACCGAAGTCAAAAACAACAACGACAAACCAAATCACTGCGTTTATATCAGTTTTGACAACAGCGACCAATCAATCTTCTCCTTCATCAACTACCTCAAAGCTACTTTCAACCACCATGGGATTTATCAGCTCGATGATCAAAGCGATCGGTTCGCCCAGCAAATTAAGGTTCTTGTGGTTGTTTTCTCCAAGGAGGACACGTTCTCTCCCCCTGACAATCTTGTGAATCATCTCTCTAAGAAAGACCTTGTGGTGGTTCCAGTGCTCTATGGAGTAACGATATTATCGGCAAGGCAGATTGCAGTGCTCGATCAGGTTTTACTAGACTCATCAGCAGTATTACCAGGTCACATATATAATGACGAACGAAGTGAATACGAATTTATGAAAGAG…	1542	513	MDTEVKNNNDKPNHCVYISFDNSDQSIFSFINYLKATFNHHGIYQLDDQSDRFAQQIKVLVVVFSKEDTFSPPDNLVNHLSKKDLVVVPVLYGVTILSARQIAVLDQVLLDSSAVLPGHIYNDERSEYEFMKEIAGDVCEKLYPTEEIGIHRRQEEIENLLCEQPWGVRTLGIFGKPGIGKTTLAIALFRHMSGGYDASCIIKDFGTKYNEKRLETLHSDYLSEILMEEFDLNIDSKPIPRKKRVLIALDDVRNAQDAKSFLGEFDKFGPGSLIIITSQNKQVLEECKMSEFYELKGLNYEEALELFTRCAFGNIVIEENLMDLSKKDIKSKTMVEMVSTLPDACEVLIAENNYIRLIPYEEYNEAQENKEFQSDNDGVLATRDTDVITLTTSDLCSKS…	59158.3	5.52	3	2	RUS00458	35179	40603	+
Rs153550	RsN25	ATGGAGGTAACAGCAACAACTTGGAGAAGGACTAAGCTACTCCTTACTTTACAAGATAAATTCTTGACCTCTTTCCTGCGTCGTCATAGGGAGGATGGCGGCTCGAGTGAGGATGAAGACACAGACGCGTCCACTATTTCAAGACTTATGAGCCACGTTTCTGAACTTTTGAGACCACACGTTCAAATGTCAGCGGTTAAAGGGAAGTCTGACCCAACTGGAGTTGCCACCAGCAGGATGGAGCTTGTTAGAGATGCTCTCAGGAGAATAGCTTGGAGAATTATGAATGCACAAACGCTTAACAGTTTCAAACCTACTACGCCTGCAAGGAGCATAACTTATTATCAGTCTCAATTGGCTCCTCCATCTATTGATTTCAATAGCCTTGTTGGGATGGAT…	1125	374	MEVTATTWRRTKLLLTLQDKFLTSFLRRHREDGGSSEDEDTDASTISRLMSHVSELLRPHVQMSAVKGKSDPTGVATSRMELVRDALRRIAWRIMNAQTLNSFKPTTPARSITYYQSQLAPPSIDFNSLVGMDRQMKEVEALLLSMDSIDDDGLGEMGIWGDQILVGKTTLARCVYQKISPQFQDHYYYFEKNSQNSARGIDSTCLLEEITRAAALATSLAPDSSLFEVVNANLGHRKVLLIVDFSGIGQLENIRKIASRFGPGSRLIFVTQGNYDLLRCGIKHLYEVETLRYDEALQLFSQYAFKREHVPREYYRLSVRAVLITGRIPLALKVFGSFLHGKVISEWEFELCRLEASQVNWVANVSSYIGNALS	42289.3	7.7	2	1	RUS04499	176	1534	+
Rs603820	RsN26	ATGGTCGAAAAGATTGCCGCTGATGTTTCCAAGAAACTGAATCTCACAATAATCTCAAGAGATTTTGAGGGGATGGTTGGAATGGAAGCTCACTTGAGAAATTTATACTCTTTGTTATGCCTCGAGTGCAATGAAGTGAAGATGATTGGAGTTTGGGGTCCTGCGGGTATTGAAGATAAGAAGATTTTGAAGGCACATGGTATTGATGTTATCTACAATGTTGATTTTCCATCCGAAAAAGAAGCTCTTGAGATATTTTGCTCATCTGCTTTGAAAGATAGTTCTCCACAAGATGGTTTCCAAGAGCTTGCAAGAAAAGTAGCAAAACTTTGCGATAATCTTCCATTAGGTCTCCGTGTTATAGGCTCATGTTTGCGTGCATGCTTCTTCAACAATGAG…	900	299	MVEKIAADVSKKLNLTIISRDFEGMVGMEAHLRNLYSLLCLECNEVKMIGVWGPAGIEDKKILKAHGIDVIYNVDFPSEKEALEIFCSSALKDSSPQDGFQELARKVAKLCDNLPLGLRVIGSCLRACFFNNEDIDHVTTMLVDSNLDVRNGLKILADKSLVYVSTDGKIVMHYLLQQFGNLEVVKQSNEPGKRQFLVEAQDILNVLANGTGTESVIGISFDMSKTKELFISRTAFERMHNLQFLRVYMGHSSDNVSLCRLEGMHGLSTSSRRHGVSTSSEVITLEFIPRNKSSSNTSA	33182.2	6.09	2	1	RUS05506	22	1447	+
Rs019030	RsNL01	ATGATTAGGTTTGTGGTGAAAAGGGTTTTAGCTGAAGTGAACAATACACCAGAGAAAGTTGGAGAATACACTGTCGGCTTGGAGTCGCGTGTTGATGATTTGATGAATCTGGTCAACCTTAAATCCAGTTCTCAAGTTCAAATCCTGGGGCTTTACGGTATGGGTGGTATTGGAAAGACGACCCTTGCAAAAGCCTTCTACAAAAAAATGGTAGAATACTTCAAGGAGCAAAGAGTTTTCATCTCAAACGTTAGAGAAAGATCATCAGGACAAGATGGCTTACTCAATCTACAAAAGACTTTGATTACTGAGCTATTTGGTGCGCCAAAAATAGAAGATGTTACCAAAGGGAGAGACAAGATAAGAGAAAGTGTTTATGAGAAGAAGATTCTTGTGGTT…	3081	1026	MIRFVVKRVLAEVNNTPEKVGEYTVGLESRVDDLMNLVNLKSSSQVQILGLYGMGGIGKTTLAKAFYKKMVEYFKEQRVFISNVRERSSGQDGLLNLQKTLITELFGAPKIEDVTKGRDKIRESVYEKKILVVLDDVDNVDQLYSLVGERSWYGEGSLIVITTRNEDILNRLSVSLKYEVKCLSEEQAVKLFSYHSLRKEKPTGSLLKLSENIVKITGFLPLAVEVFGSLFYDKKEKEWLVQLKKLENTQPNGLQDVLKLSFESLDDEEKKVFLDTACLFLKMDMTKEEIIDVLKGCGFNAEAALKALRQKSLVKFLADNTLWMHDEIKDMGMQMVIQESLGDPGKRSRLWDRGEIMTVLNSMKGTSSIRGIVLDFKKKFVRQSNPGNSSVFSYLKNIL…	115398	6.01	3	2	R01	10904770	10908018	-	B
Rs101060	RsNL02	ATGATCAAGAAAATTGCAAAAGATGTTCTTGACAAACTGAATGCTACAGTACCTTCTAAGGATTTTGATGGTATGGAGGGACTTGACGGTCATTTGACAGAAATGGAGTCTTTGCTAGATTTAGAGGATGATGGAGTTAAGATGGTCGCAATCTATGGTCCTGCGGGCATTGGTAAGACGACCATTGCTAGAGCTTTACACAGCCTAATCCGTGATAGGTTTCAGCTTACTTGTTTTGTGGACAACCGTAAGGGAAGCTACTCACCTGGTCTTGATGATTATGGTCTGAAGTTGCGTTTACAAGAAGAGCTTCTCTCGAATATTCTGAACCAGAATTGTATTATGACTATAAGCCATCTTGGTGTGGTAAAAGAAAGGCTATGCGACAAGAGAGTACTT…	2565	854	MIKKIAKDVLDKLNATVPSKDFDGMEGLDGHLTEMESLLDLEDDGVKMVAIYGPAGIGKTTIARALHSLIRDRFQLTCFVDNRKGSYSPGLDDYGLKLRLQEELLSNILNQNCIMTISHLGVVKERLCDKRVLIILDDVDNIRQLEALANEPTWFGSGSRIVVTTENKELLQQHGINNTYHVGFPSDVEAIDILRKYAFRKRCPHDDDFEVIAERITELCGKLPLGLRVVGSSLRGKTKVEEWEEVMQRLETVLDRDIEDVLRVGYEHLDENDQYLFLHIAVFFNYKDGGDVVKAISADGDDHLEVKRGLKILANRSLIDLSENGKRIVMHKLLQRMARQVIRRQEPSKRQVLVDANEICGVLENGTGTGVVSGISFDISRIDEVMIGKKAFKKMPNLR…	96813.6	7.56	3	2	R02	2455877	2458635	+	E
Rs099630	RsNL03	ATGATCGACGAAATTGTTAAGGGGATATTGAGGTCGATTGATACAACACCAGTCAATGGAAGTGACATAGTAGGGATTGATAAGCACATGAAAGCCATCTTTAGGTTAGTAGATTTGAATTCTAAGAAAGGTGTGAGAGTGGTTGGTGTCTGGGCAACAGGAGGCAAAACTAGATCGGTTCTCTCTAAATTCGTTTATCAGAAGATCTGTCAACACTTTCAAAGCCATTGTTTCATGGGAAACCTGAAAAGGATATGTGAGGATCACCACATGTCGCATCTACATAAAGAGTTTCTGGCGAGGGTCCAAGGAGAAGGCTTGACTAGATCAAGGTTCGAGAACCAAAAGGTTCTGCTTGTGGCAGACAACGTTACTAAACTTGACCAGTTAGATGCTCTT…	1176	391	MIDEIVKGILRSIDTTPVNGSDIVGIDKHMKAIFRLVDLNSKKGVRVVGVWATGGKTRSVLSKFVYQKICQHFQSHCFMGNLKRICEDHHMSHLHKEFLARVQGEGLTRSRFENQKVLLVADNVTKLDQLDALAEDFNCFGPGSLVIVTTQDRQLLKSYRIKLVYEVERLRFKKVRELIRRLSSSGSLLRDDEAKIVDGITEKRSKMISATPTNGNYLIGIDEHYLIGIDDHMNKLYPLLHLNSNQGVEVVGIWGRGSISRSVLARHVYENISYNFESRCFLEDVGRISLHCRRSHLQEELYSKMQGEGFSSNIPRKSLKTIEARLRNKKILVVANDVDNIEQLDALAEEFIWFGPGSRIIITTQDRSLLSSSGVESVYEVALLRSVAFKH	44441.2	9.15	1	0	R02	3396574	3397749	-	E
Rs089770	RsNL04	ATGGAAATGGAGGAGAAGAAGAAGGTCAACCCTTGGGAAGATCTCCCGACAGTCGGTAATCTTTCAAATCAACAAAAGCAGCTTCAGATCCGTGCTCCTCGTTCCTCACGTCCCAGAAATCGGCGGCCGCCGGTGTTCATAGAAGCCAACGCGTCAGATTTCCGGGATGTCGTTCACCAACTCACCGGGTCACACATCTCTGTGAATCTGCAAGAACGTGAATTAGGCATTATTGGCTTTAACGAGTCTCAGAGCATAAATGTAAATGATGATCTCTTTGCGCCGCCTCCGCCTATAACCACATCTGCTACTGCTACTGCTACCTTCCCTGCATCATCTAAAGATTATGATGTTGTAATCAGACACGGAAGAAACAATTATGATTTTATCACCCATCTT…	2709	902	MEMEEKKKVNPWEDLPTVGNLSNQQKQLQIRAPRSSRPRNRRPPVFIEANASDFRDVVHQLTGSHISVNLQERELGIIGFNESQSINVNDDLFAPPPPITTSATATATFPASSKDYDVVIRHGRNNYDFITHLRAALSLRGISVHEDFEEETDAVPGCRVLIIFFTPTYLPSNLLNILQHQRKESLVVYPVFYGISPSDLITNSKYYESFVPQEDEPERWQAAVRQIAHTPAGYILIDKYESELIDEIVKDALKVILSTDNKKMIGMDMKIKEILSLLCIESPDVRSVGIWGAVGIGKTALAEKIFRIISVQFETCVFLKDLHKEAQVKGQDSVTEDFLSKVLEVEPHVIRISGMEKSFLRSRVQRKKVLVVLDDVNDFRDVEIFLEELSYLGPGSRII…	103210	8.15	5	4	R02	12012602	12015756	-	P
Rs092120	RsNL05	ATGTGTGGGAAAAGAGAAAAGGTGAAGCAGGCATGGAGGCAAGCTTTGAAGGATGTCGCCGGTCTAGCTGGTTATGCCTCTGTCAATTGCAATGAAGCTGATTTGATCAACAAAGTTGCCTCAGATGTCACGGCTGTGTTGGGTTTCACACCATCAAAAGATTTTGATGACTATGTTGGCGTAGAAGCTCATATCACGGAGATGAAATCGAAGTTGAGTTTACAATCAGAACAAGTTAAGGTGATTGTGGTTGTGGGGCCTGCCGGGATTGGTAAGACGACCATTGCCAGAGTTTTATACAACCAACTCTCTCCTGATTTTCCGTTCAGCACGTTTTTGGAGAATATCAAAGGAAGTTATGAGAAGCCTTGTGGTAATGACTATCAGTTGAAGTTGCTT…	3186	1061	MCGKREKVKQAWRQALKDVAGLAGYASVNCNEADLINKVASDVTAVLGFTPSKDFDDYVGVEAHITEMKSKLSLQSEQVKVIVVVGPAGIGKTTIARVLYNQLSPDFPFSTFLENIKGSYEKPCGNDYQLKLLLQKNLLSQILNQKDIEVHHLGVAQQRLSDKRALVVLDEVDSWWQLEATAYQREWFGPGSIIIITTEDRKLLKTLRLGTDHIYEMKFPTKDESLEIFCQYAFSQKSPEKGFYELAWEVTGLAGDLPLGLRVMGSYLQGMSRYEWIEALPWLRSTLDREIESTLRFSYDALRDNERALLLHIACFFDGSTVYSFKRCLANSRLEVNYGLQLLAHKSLLSMENGALKMHSLLKQMGREIVKKQSLEERQFLMDTKEISDVLEEDTGTGK…	119978	5.01	4	3	R02	20238932	20242406	+	R
Rs160430	RsNL06	ATGCAGAGATTGTCTGGTCAAGAACAGAGTCTACGGGTTCAACACAACCCACCCGAATCAAGACTTCATCTGTTACTCTTCTCAAAGAGAGACAGCAACAACAACGACGTCCCGGTGATATGCCTCATCTTCACTTTAACATGTATCCTCTTCGCTATCTCCGTAGCGGTAGCCATATTCCGATCAAGAAGAGCGAGCTTCTTGTCCTCAGTAAGTGAAGAAGACCCAGCCACTCTCTTCCTCCGCCCTCCTCCCCCGTCTTCACCTCCGAAGCTTGAACGACTTCACTCTCTATTGAATCATCTGTTCTTGACGAGCCATATTCGTGTAATGCATATTCCTCTGTGTTTGAGCTTCAACAACAGCTCCAAGCCTGCGTTGCATCATGGTCTTACTACG…	4338	1445	MQRLSGQEQSLRVQHNPPESRLHLLLFSKRDSNNNDVPVICLIFTLTCILFAISVAVAIFRSRRASFLSSVSEEDPATLFLRPPPPSSPPKLERLHSLLNHLFLTSHIRVMHIPLCLSFNNSSKPALHHGLTTFQGDNQLLELLCRVIIKPLIPIRILVMRYKDNEASMVEGIATNVLNELIHSVPSSDFEGIVGMRGLMEKLKLFILSGSDEVRMLGIVGPSGIGKSTIARFLFSQYSHEFPFSVFMKNIKRHYPMLWHDEYNEKLELQEEFLSKIVNHENISIHNLEVAQHRLKDRKLFIVLDDVDKLAQLDAVAKETCMFGPGSVIIITTQDKKLLNAHGVKHIYKVEFPLEDEALEIFCIYAFGQKFPYEGFEKLASEVTQLAGKLPLGLKIMGY…	161825	5.69	4	3	R04	6308362	6313550	+	U
Rs177130	RsNL07	ATGTATCCAACTGGTAAGATCGGCTTTTATTCGAGGTTTCTTGGGATTGAAAACTTGCTTCGCAAACAATCTCATGACATCTACCGGCTAGGGATATGGGGTATGCCTGGCGTAGGCAAGACTACCATAGCTCAAACAGCATTTAACCTAATGTGTCAGGACTTTGAAGCTCATTGCTTCATCGAAGACTTCCACATAAAGTTTCATGAGGAAGGACTATACAAATTGCGGGAAGAGCATTTCATCGAGAAACTAAAAAAGAAAACAGTTCTTATTGTTCTTGATGATGTGCACAATCCTATGGAAGCCGAGTCTTTCCTTGGAGAATATGATTGTTTTGGTACCGCAAGTTTAATCATCATAACATCACGAGATAAACAAGTTCTTTATCAGTGTCAA…	1530	509	MYPTGKIGFYSRFLGIENLLRKQSHDIYRLGIWGMPGVGKTTIAQTAFNLMCQDFEAHCFIEDFHIKFHEEGLYKLREEHFIEKLKKKTVLIVLDDVHNPMEAESFLGEYDCFGTASLIIITSRDKQVLYQCQVEGFLEVTSLNKKEALQLFRQVAFPEKEPSDSNLLEMSKKVVEYANGNRAALCSYGRELKERTKPEEMEVEFEKIKRHPPQEIMDVFKSSYDTLTDHESNIFLDIACFFKDEHLDKILRILEGCGFFPHVGVNRLVDRSLLMISENRKVEMHNLIRDVGREIAKTENSHIARMWEPSSIKSVLEDDEPKETEFIEGIFLDTTNINVFVNPNAFENMYNLRLLKIYSSSSQELYLPKGLESLPYELKLLHWEYYPLQSLPQDFDPRH…	59038	5.58	3	2	R04	19947638	19949322	-	V
Rs177160	RsNL08	ATGTCCAAAGGAAACTTAGTAGGAGATGCGCCTATTAGTTCTTCTTCCTCAAAAGTGTCTCCCTTCTTTGGGATCAAAAAACGCCTAAAGCAGTTGGAAGAGAAGTTGGATTTTGAATCAGACGAGGTCACTCGAGTTATTGGAGTTGTTGGGATGCCTGGAATAGGTAAAACCACTCTTGCCAAGAAATTGATGGAAGATTGGGGATACATGTTCTTGCATACGATGTTCCTAGATGATATCCGTGCCAAGGCAAGATCTCTTGGAATCCACAGGTTGGAGGAGGACCTCCTATACGGTTTAATGAGGAGCAAGCATGATGGAAAGGAAATAAGATATGCAGAGTTTACACTTGAATCGTTGAAGGCTGAGCTAAGAGAAAGCAAAGTGTTAATTGTT…	2067	688	MSKGNLVGDAPISSSSSKVSPFFGIKKRLKQLEEKLDFESDEVTRVIGVVGMPGIGKTTLAKKLMEDWGYMFLHTMFLDDIRAKARSLGIHRLEEDLLYGLMRSKHDGKEIRYAEFTLESLKAELRESKVLIVLDDVNEKSQIDMILGGRKWLREGSRVVITTSSKSAITGMVDETYLVPGLSDEDGFKYFEKHAFTTGACEPRFMRLAREFVDYTRGHPLALKVLGGELLTKDEEYWESKLGELAKSPISNTIHNVLRSSYDDLSKHHKDLFLDVACFFRSEEEYHVSCLLDSSVQDNVSELRHLADKFLINICGGRLEVNDLMYTFAMGLESQSFSENSASGRRLFNHGEIIAILLNKAKATKVRGIFLDMSEVPRKMSLGSDTFKYMGDLRYLKIF…	78128.3	8.52	3	2	R04	20005471	20008926	+	V
Rs285660	RsNL09	ATGGAAGTTGTAAGACTTGCAGGTAAGCTTCCTTTAGGGCTAAGTGTGTTTGGTTCATATATGCGAGGAATGTCTAAAGATGAGTGGATACATGCACTTCCTAGACTAAGAACAAGCTTGGACGGAAACATTGAGAAAGTATTAAGGCTCAGTTATGATGCTTTATGCGACAAAGATAAAACTCTGTTTCTTCATATAGCATGTTTTTTCAAACATGAGAAAGCTAAAGACATGTTAGAGTGTCTTGAGGAAAGTGACTTGGACGTCAAGCATGGGCTTCAGGTCTTAACTGAGAGATCTCTCGTATCTATCAACAGAGTAGGTTACTTGGTGATGCATAATTTGGTACAACAAATGGGTAAAGAAATCATCCGCAAAGAAGACATAAATGAGCCTAAG…	2415	804	MEVVRLAGKLPLGLSVFGSYMRGMSKDEWIHALPRLRTSLDGNIEKVLRLSYDALCDKDKTLFLHIACFFKHEKAKDMLECLEESDLDVKHGLQVLTERSLVSINRVGYLVMHNLVQQMGKEIIRKEDINEPKRRRFLMDANDICDVLSDITVSGTVLGIDLDITAVKNELSIDEKAFEGISRLKFLRVYNHNKLILPRGLNNLPRKLRLLHWHNFPMRFLPCEFRAEFLVNLKMKNSHLEELWEGTPSPLRCLKRMDLSFSYNLRKVPDLSSATNLEALILTGCRNLEELPSSVKNLESLVELRLEWCPTPKDLSAKISLWKSPSQIQVFECSGLRVLRYVDTKGLTLSLSDAVINKMPSWIKLLSHLHTIALTKCHSLKVFPRVPSSIQELDLSETG…	91615.2	7.92	3	2	R05	44657518	44660354	+	F
Rs391200	RsNL10	ATGGATGAGTTGGGCTTTACACCATCAAAAGATTTTGATGACTTTGTTGGCATGGAAGCTCGTATCAAGGAGATTATGTCGTTGTTGAGCAAACAATCAGATGCTAAAGTTAAGTTTATAGGGATCGTGGGTCCTACTGGGATTGGTAAGACGAGCACTGCTAGAGCTTTGTACGACCGGTTATCTCGTGGTTTTGAGTTCAGTACGTTTATTGAGGATATCAGGGAAAGTAAAGAGATGCCTTCTCTCGGTGGCTCCCATCATAAGTATCAGTTGGATTGTCAGAAAGAGTTACTGTCTCGGCTTTTCAACCAAAAGGATAGTAAGGTTGGTCACTTGGGAGTGGCTGAACAGAGGCTGAGAGACAAGAAAGTGTTGATCGTTCTTGATGAAATGGAC…	3654	1217	MDELGFTPSKDFDDFVGMEARIKEIMSLLSKQSDAKVKFIGIVGPTGIGKTSTARALYDRLSRGFEFSTFIEDIRESKEMPSLGGSHHKYQLDCQKELLSRLFNQKDSKVGHLGVAEQRLRDKKVLIVLDEMDCLLKLEAMAKKPDWFGPGSVIVITTEDRNLLKAQGIKCIYDMKLPNEVEAFQIFCKYAFGQKSVDYGPSIVTALRTRFFFDFQFREFIEYVRGICLGDTGLAGHLPLGLRVLGSSLRGKSRDEWISAVPRLKSSLDTGIESILMFGYNGLSDDKDRALFLYVACLFVGFTVDRVKRFLEDCDLDVDHGLHNLQQKSLISTEDGYVRMHILLQQMGRDIVKKKTEEIGERQFLMDTKDISDLLEDEDIGTGKILGIKLEEWGEEDIQ…	138344	4.94	4	3	R07	3467963	3471879	+	R
Rs402870	RsNL11	ATGATCGAAGATATCACCAATGATATTTCGTGTAAACTGAAGTTAACCCCACCAAAGGATTTTGATGACTTTGTTGGAATGGAAGATCATATGGCGGAGATGCGTTCACGGTTGCAGTTGGACTCGGAGGAGGAAGTTAAAATGGTTGGGATATGGGGTCCCTCTGGAATAGGTAAGACTACAATCGCGAGGGCTGCGTTTAATCAGTTTAAGTGTAACTTCCAACGTAGTATATTCATAGACAGGGCTTTCGTGACCAAGAGCATGCAAGTCTATAGAAGAGCCAACCCGGACGACTATAACATGAGGTTGGACTTGCAAAGAAACTTCCTGTCTGAAATTTTAGGCAAAAAGAACATAAGAATAGATCATTTGAGTGCGGTAAGAGATAGGTTAAAG…	2541	846	MIEDITNDISCKLKLTPPKDFDDFVGMEDHMAEMRSRLQLDSEEEVKMVGIWGPSGIGKTTIARAAFNQFKCNFQRSIFIDRAFVTKSMQVYRRANPDDYNMRLDLQRNFLSEILGKKNIRIDHLSAVRDRLKRRKVLIVLDDLDDQVVLDTLAGQTHWFGRGSRIIVITKDRQLLRANGIDCVYKVGLPSVDLALEMLSRYAFRQSRPLPGFTDLAAEVANHVGYLPLGLKALGSYLRGRDRESWIMHGLRKGLNRKIEEALRVDYEGLGSRKDKAIFRLIACVLNNVETNDIKLLLEDSDLDVCTGLENLLDHSLIHERWDVVQMHCLLEEMGKEMARTQSKNPIKREFLVDSKDICDVLSGNNVAEKLSGISLNLAESEGFNIDKNAFVRMTNLLF…	97041.9	6.73	3	2	R07	8208196	8210986	-	R
Rs419930	RsNL12	ATGATTGAAGTTTTTGCCACTGATGTTTCAAACAAGTTGAACAATTTCGCACCATCAAGTGATTTCAACGGATTAATTGGGATGGAATCTCACATAACAGAAATGGGACCTTTGTTACAACTACATTCAAATGAGGTGAGAAAAATAGGGATCTTGGGTCCACTTGGAATTGGTAAGACAACCATTGCTAGATTTCTGTTCAACCAACACTCCCAAGATTTCCAACTGAGCGTCTTTATGGATAATATCAGAAGAAACTACTCGACGGCTTGTTCCGATGACTATAGTGTGAAGTTGGATTTACAAAAGAAGTTTATGTCTCAACTAACCAATGAGACATGTATTAAGGTTCCACATTTGGGAGTTGTCAAAGACAGGTTGAAAGACAAGAAAGTTCTT…	2772	923	MIEVFATDVSNKLNNFAPSSDFNGLIGMESHITEMGPLLQLHSNEVRKIGILGPLGIGKTTIARFLFNQHSQDFQLSVFMDNIRRNYSTACSDDYSVKLDLQKKFMSQLTNETCIKVPHLGVVKDRLKDKKVLVVFDDVDQLIQLEAMAKETCWFGPGSRIIITTQNQKILKASGINHIYNVDLPSNDEALQMFCMYAFGQKDPKDDLRELAFEVRSLVGRLPLGLRVMGSYFRGMSEQDWIDTLTRLRKHLDRDGEIASILEFSYDALRDEDKSLFLHIACFFHFEKVNIVEDCLEKCYLDVRHGLHVLAEKSLISMDSGRTNMSNLLIQLGRKIMREQSDREPGNYQLLNDAIDVGEVLIDDKAGSSSVIGRDLYEKTTCASERDFIRLSNLQFLRT…	104119	4.84	4	3	R08	9009776	9012857	-	U
Rs419960	RsNL13	ATGATTGAAGTTTTTGCCACTGATGTTTCAAACAAGTTGAACAATTTCGCACCATCAAGTGATTTCAACGGATTAATTGGGATGGAATCTCACATAACAGAAATGGGACCTTTGTTACAACTACATTCAAATGAGGTGAGAAAAATAGGGATCTTGGGTCCACTTGGAATTGGTAAGACAACCATTGCTAGATTTCTGTTCAACCAACACTCCCAAGATTTCCAACTGAGCGTCTTTATGGATAATATCAGAAGAAACTACTCGACGGCTTGTTCCGATGACTATAGTGTGAAGTTGGATTTACAAAAGAAGTTTATGTCTCAACTAACCAATGAGACATGTATTAAGGTTCCACATTTGGGAGTTGTCAAAGACAGGTTGAAAGACAAGAAAGTTCTT…	2772	923	MIEVFATDVSNKLNNFAPSSDFNGLIGMESHITEMGPLLQLHSNEVRKIGILGPLGIGKTTIARFLFNQHSQDFQLSVFMDNIRRNYSTACSDDYSVKLDLQKKFMSQLTNETCIKVPHLGVVKDRLKDKKVLVVFDDVDQLIQLEAMAKETCWFGPGSRIIITTQNQKILKASGINHIYNVDLPSNDEALQMFCMYAFGQKDPKDDLRELAFEVRSLVGRLPLGLRVMGSYFRGMSEQDWIDTLTRLRKHLDRDGEIASILEFSYDALRDEDKSLFLHIACFFHFEKVNIVEDCLEKCYLDVRHGLHVLAEKSLISMDSGRTNMSNLLIQLGRKIMREQSDREPGNYQLLNDAIDVGEVLIDDKAGSSSVIGRDLYEKTTCASERDFIRLSNLQFLRT…	104119	4.84	4	3	R08	9028483	9031564	-	U
Rs423100	RsNL14	ATGATTGAAGATATTGCCACTGATGTTTCCAACAAGTTGAACCTTTCAGCACCATCCAGTGATTTCGACGGTTTAATTGGGATGGAATCTCATATGATAGATTTGGAACAAATTTTGCTACTAGACTCAGACGAGGTGAGAAAAATAGGGATTTGGGGTCCGCCTGGGATTGGTAAGACTACCATTGCTAGATCTTTGTTCAACCGACACTCCAAAGATTTTCAGTTGAGTGTCTTTATGGATAATATCAAAAGAAAGTATGCCACAACGGCTTGTTCTGATGACTACAGTGTGAAGTTGGATTTACAAAAACACTTCATGTCTCAACTAACCAATGTGACAGATATCAAGAATTTTTCACATTTGGGAATTGCCAAAGACAGATTGAAAGACAAGAGA…	1680	559	MIEDIATDVSNKLNLSAPSSDFDGLIGMESHMIDLEQILLLDSDEVRKIGIWGPPGIGKTTIARSLFNRHSKDFQLSVFMDNIKRKYATTACSDDYSVKLDLQKHFMSQLTNVTDIKNFSHLGIAKDRLKDKRVLVILDDVDRPVQVEAVAKENSWFGPGSRIIITTQDQKVSKASEINHIHRVNLPSYSDALEMFCMYAFGQKDPKDGFSDLPHKVVSLVGELPLGLKVMGSYFRGMSEQDCREALQRLEAHLDRDGEIASILKFSYDSLCDEDKRLFLHIAIFFNGENFDIVEGCLANCFLDVRLRVLTEKSLISKFLGEIEVAKLLVELGRKIMREQSVNEPGKRQFLTDASDIAEVLSDDRADSSSVRGFTVGTFQEITWTSERAFERLSNLQFL…	63205.7	5.67	3	2	R08	9950137	9952012	-	U
Rs423060	RsNL15	ATGATTGAAGATATTGCCACTGATGTTTCCAACAAGTTGAACCTTTCAGCACCATCCAGTGATTTCGACGGTTTAATTGGGATGGAATCTCATATGATAGATTTGGAACAAATTTTGCTACTAGACTCAGACGAGGTGAGAAAAATAGGGATTTGGGGTCCGCCTGGGATTGGTAAGACTACCATTGCTAGATCTTTGTTCAACCGACACTCCAAAGATTTTCAGTTGAGTGTCTTTATGGATAATATCAAAAGAAAGTATGCCACAACGGCTTGTTCTGATGACTACAGTGTGAAGTTGGATTTACAAAAACACTTCATGTCTCAACTAACCAATGTGACAGATATCAAGAATTTTTCACATTTGGGAATTGCCAAAGACAGATTGAAAGACAAGAGA…	1386	461	MIEDIATDVSNKLNLSAPSSDFDGLIGMESHMIDLEQILLLDSDEVRKIGIWGPPGIGKTTIARSLFNRHSKDFQLSVFMDNIKRKYATTACSDDYSVKLDLQKHFMSQLTNVTDIKNFSHLGIAKDRLKDKRVLVILDDVDRPVQVEAVAKENSWFGPGSRIIITTQDQKVSKASEINHIHRVNLPSYSDALEMFCMYAFGQKDPKDGFSDLPHKVVSLVGELPLGLKVMGSYFRGMSEQDCREALQRLEAHLDRDGEIASILKFSYDSLCDEDKRLFLHIAIFFNGENFDIVEGCLANCFLDVRLRVLTEKSLISKFLGEIEVAKLLVELGRKIMREQSVNEPGKRQFLTDASDIAEVLSDDRADSSSVRGFTVGTFQEITWTSERAFERLSNLQFL…	52428.3	6.3	3	2	R08	9950499	9952012	-	U
Rs617280	RsNL16	ATGATTGAAGATATTGCCACTGATGTTTCCAACAAGTTGAACCTTTCAGCACCATCCAGTGATTTCGACGGTTTAATTGGGATGGAATCTCATATGATAGATTTGGAACAAATTTTGCTACTAGACTCAGACGAGGTGAGAAAAATAGGGATTTGGGGTCCGCCTGGGATTGGTAAGACTACCATTGCTAGATCTTTGTTCAACCGACACTCCAAAGATTTTCAGTTGAGTGTCTTTATGGATAATATCAAAAGAAAGTATGCCACAACGGCTTGTTCTGATGACTACAGTGTGAAGTTGGATTTACAAAAACACTTCATGTCTCAACTAACCAATGTGACAGATATCAAGAATTTTTCACATTTGGGAATTGCCAAAGACAGATTGAAAGACAAGAGA…	1386	461	MIEDIATDVSNKLNLSAPSSDFDGLIGMESHMIDLEQILLLDSDEVRKIGIWGPPGIGKTTIARSLFNRHSKDFQLSVFMDNIKRKYATTACSDDYSVKLDLQKHFMSQLTNVTDIKNFSHLGIAKDRLKDKRVLVILDDVDRPVQVEAVAKENSWFGPGSRIIITTQDQKVSKASEINHIHRVNLPSYSDALEMFCMYAFGQKDPKDGFSDLPHKVVSLVGELPLGLKVMGSYFRGMSEQDCREALQRLEAHLDRDGEIASILKFSYDSLCDEDKRLFLHIAIFFNGENFDIVEGCLANCFLDVRLRVLTEKSLISKFLGEIEVAKLLVELGRKIMREQSVNEPGKRQFLTDASDIAEVLSDDRADSSSVRGFTVGTFQEITWTSERAFERLSNLQFL…	52428.3	6.3	2	1	R08	9965389	9966902	-	U
Rs444230	RsNL17	ATGATTGAAGCAATCGCCAGTGATGTTTTGTGCAAACTGAATTTAACTCTGACAAAGGATTTTGATGACTGTGTCGGGATTCAAGATCATATCTCGGAGATGAGTTCATTGCTGCAATTGGAATCTGAGGAAGTGATTATGGTTGGGATTTGGGGTCCCTGTGGAATTGGCAAGACAACAATTGCAAGAGCTCTGTATAGTCGACTCTCTCGTCACTTCCAAGGTAGTGTTTTCTTAGACAGAGCTTTCATGTCCAAGACTTTAGAAATTTATAGTAAAGCCAATCCGGATGACTACAATATGAAGTTGCATATGCAACAGAATTTTCTCTTGGAAATTTTGAACAAAGAGGGCATGAAGATAAATAACTTAGGTGCCGTGAGAGAGAGGCTAAAGTGC…	2697	898	MIEAIASDVLCKLNLTLTKDFDDCVGIQDHISEMSSLLQLESEEVIMVGIWGPCGIGKTTIARALYSRLSRHFQGSVFLDRAFMSKTLEIYSKANPDDYNMKLHMQQNFLLEILNKEGMKINNLGAVRERLKCMKVLIIIDDLDNKMLLDVLVGQTQWFGCGSRIIAITNDMHKLKAHGIDLIYKVGFPSKQLALEMFCQSAFGQTSPPKGFEKLASEVAMRAGRLPLGLKVLGQHMRGRDKEDWIDMLPRLRRTLDGKIEKALRFSYDGLDSKEDQAIFRHIACLFNYEKVNDIKLLLADSDLDVNIGITTLVNKSLLHIRNGTIEMHGLLQEMGREIVRAQSSEPGEREFIVDSKDISDVLEDDNGTKKVLGIALDVDEIEELFVHEKAFNGMRNLT…	101609	5.97	4	3	R08	20126226	20129185	-	B
Rs456030	RsNL18	ATGATTGCGGATATTGTTGGGAAAATTTCAAATCAGTTGTTCTCAATGGAGCCACTAGATTTGAACCATATCGTAGGGAAGAACGTTCACATGGAACGGCTGAATCCTCTGCTGAGTGTGGAATCGAAAAATGAGGTTCGTGTAATAGGAATCTGGGGAATGGGAGGCATTGGCAAAACCACCATTGCCAAGTGTCTCTATGAAGAATATTCACGTCAGTTTGATTCTTCATGTTTCATTGAAAACGTTAGGATTTTGGCAGAGAAAGGCCTCCCATATTTACAGGAAAAGCTTATATCCAATCTCCAAGGCCAAAAACAAGAGACCAGCTTATGGTGCGTGGAGAAGGGATACAACAGTGTCAAGTCCAACCTTAAGGATAAAGTTTTCCTTGTCCTC…	2967	988	MIADIVGKISNQLFSMEPLDLNHIVGKNVHMERLNPLLSVESKNEVRVIGIWGMGGIGKTTIAKCLYEEYSRQFDSSCFIENVRILAEKGLPYLQEKLISNLQGQKQETSLWCVEKGYNSVKSNLKDKVFLVLDDVDNLDQLQALAKTTDWFGAGSRIIITTRDFGLLQSFGVTLLYHVSFLDNNDAIQVFKQAAFIGGQAPSDVYQQLSIRASRLAQGLPSALEAFGKYLSRITWIEGWEKALGILETVPQESIMDILKTSYKSLDDEEKAAFLHVACLFNKDSIQRVNDLLVDGAIRTNALEAKSLIDISPDGCITMHVLIEQAARKIVLQESGKLPWRQRILWEADSVISVLQYNIGTTTTEGVALNMSNMLHTSIEGNVLKTINSLTFFKASTDL…	111384	6.05	3	2	R09	5314581	5317857	-	E
Rs456000	RsNL19	ATGGGTTTTGGGGATGAGGTTTCAAATTTCAAAAAGGAGGACGACTCAGAGCTGGTGGATAAAGTGACTGAATTTGTTTCTAATATCCTGATCTCTTCCGGGCGAAGCAGAAGCTATTATAGTACTGGTTTAAGTCCGGTTCGGAGTTTGAAGCTAGAGAATGAGTTCAGATCAACTCCCACGACCACATGTCATATTGATACTAACCAGAGATCATTCCCGATCGGCTTTCGTTTTATGCCCGACGACTCCACTTTGTTAACGTACGCGAAGCTTCGCCTAGCAAAGTTGCGTGGTTTAGTACAGGCTGTACAGCGTGCAGAGTCAGGTATAATTGGTATTTGTGGAGTCGAAGGTGTTGGGAAGACAACAATTGCAAGGGCCGTTTACCAGGAGATG…	1038	345	MGFGDEVSNFKKEDDSELVDKVTEFVSNILISSGRSRSYYSTGLSPVRSLKLENEFRSTPTTTCHIDTNQRSFPIGFRFMPDDSTLLTYAKLRLAKLRGLVQAVQRAESGIIGICGVEGVGKTTIARAVYQEMSPRFQHRYFTNTSNNISSTFLCPLRPNEDYKKLSSGEVNKELMGHRKVLLVADGVEDIKQLKSIIQDASWFGPGSLVIVITQDRSLLTQCGVEHIYEVECPRYEEALAFFSEFAFKQSSPLPGFESLSFQAVHVANRLPLALKVLGSFLHGKGKDEWISTLRGMEESRDNYASEVNRYLGAHNYAPRRSIKVDHHIGVDEAICFPLYCLALE	38727	6.52	2	1	R09	5329487	5331163	+	E
Rs476500	RsNL20	ATGAAACTGTTACGAGGCATTAGCCAAGACACCGACATGAAGCAGAGACGGCAGCTTAAGATCCGTGGTCATCGTCCTTCGCCTCTCAGTGTCAACAAAGACTCCCACAAGATTCAGAAGAAACCTCCTCAACGACGAGAGCCGGTGGTTGCCTCGCCCAAGGTCATACTCACCCCAATGAAGGATTTAAGAAGCGTCGTAGTCCACCGACTCACGGGGGTTGACAACTCTGTTTTGGAATTAGAATTCATTTCAGCAGCCTTTGGACCAGCCTCGAGAGATTACCAAGTCGTAACTATATACAGGAAAGGTGACATAAGCAATGTTGATTTCAATAAGGTCGTCAGGCGACTCACAAGGAATCATAATAACTCTGCCTCTTGGCCTCTAAACAACTCG…	2868	955	MKLLRGISQDTDMKQRRQLKIRGHRPSPLSVNKDSHKIQKKPPQRREPVVASPKVILTPMKDLRSVVVHRLTGVDNSVLELEFISAAFGPASRDYQVVTIYRKGDISNVDFNKVVRRLTRNHNNSASWPLNNSCKYLQEAVLSTPVASEYDVVLRYRRGGCISNDNFVAHLRAALYRRGVSVREDMDDEVNAAVPECKVLIIFLTSTYLPSNLLNIVEQQGKEPPRVVVYPIFYGLSPSDVISNSNNYERLFHQDEAKRWQAALEEITQMHGYILTDKSESELIDEIVRDALKVLRYNNKKNTIGMDMQIKEILSLLRIESPDVRIVGIWGTVGIGKTAIAEEIFHRISVRYETCVFLKDFHKEVELKGYYAAREEFWSKLLEVEPDVVRTSNIKTSFL…	109376	9.04	5	4	R09	19366807	19370543	+	P
Rs466010	RsNL21	ATGAGACGCTGCCATGATGAGGGTTTAATGAATGGTGAGCGGCAAAGGAAAATGAATTTACAAAGACTGCTCTTGTCTGAAATATTCAACCAGAAGGATATCCAGATTCATCATCTAGGTGCGGTGCAAGAGAGGCTCAAGGACCACAAAGTTCTTGTCATTCTTGATGGGGTTGATCAGTTAGAGCAACTAAATGCAATGGCCAAAGAAACTCAGTGGTTCGGCTACGGAAGTCAGATTATCATCACGACACAAGATCAAAGGCTTCTGAGTGCACATGGGATCAACCATATTTACAAGCTGGATCTTCCGGCTACTGATGAAGCCCTCCAGATCTTCTGTCTATACGCTTTCGGTCAAAAGTTCCCACGTGATGGTTTTAAGAAACTTGCCACGGAG…	2391	796	MRRCHDEGLMNGERQRKMNLQRLLLSEIFNQKDIQIHHLGAVQERLKDHKVLVILDGVDQLEQLNAMAKETQWFGYGSQIIITTQDQRLLSAHGINHIYKLDLPATDEALQIFCLYAFGQKFPRDGFKKLATEFTQLAGELPLGLRVMGSYLRGMSLDEWENALPRSRTSLDGEIGEIERTLRFSYDVLSEKDKSLFLHVACLFHGFRADHVKQWLANSGLDVNHGLEVLTRKSLISSSNVGFLRMHSLLQQLGVDIVRKESIREPGKRQFLVDVNDISDVITDNAFLIFHDCLRDKLNFPLGLNCLPRKLRLLHWDYCPLRLWPSTFSTKFLVELIMRGSKFEKLWEGIQSLKNLKRMDLSDSRSLKEIPDLSNATNLESLLLSFCTSLLEIPSSIGN…	91087.4	5.67	5	4	R09	19441895	19444704	-	P
Rs487160	RsNL22	ATGGGAATTTCTTTCTCGATACCTTGTGATCCTTGTATAAACAAAATCTCCCGCTGGCTAGACGAGAGAATAGCTTGTCTACACGACCTCAAGAAGAATCTCACGTCTCTAGCGACAGCCATGGAAGAACTCGCGGCTAAGCGGGATGATTGGTTAAGAAGGATCACAAGAGAGGAGGATAGAGGTCTTCGAAGGCTTGTCGAAGTCCAGGTATGGCTTACTAGAGTTGAGACTATTGAAAAAGAAGTCAACGATCTACTTGATGGGAGAGATGTTGAACTTCAAAAGCTGTGTCTCTGTGGTTTTTGTTCCTATAGTTTAAAATCCAGCTACCGTTACGGTAGAAGTGTTATCTTGATGTTGAGGAGAGTCGAGATACTCAAAAGCCAAGATTTCGAA…	2664	887	MGISFSIPCDPCINKISRWLDERIACLHDLKKNLTSLATAMEELAAKRDDWLRRITREEDRGLRRLVEVQVWLTRVETIEKEVNDLLDGRDVELQKLCLCGFCSYSLKSSYRYGRSVILMLRRVEILKSQDFEVLVEQNQISEVQEVQIKPVIVGQETMLEKAWKQLKEDGVGIMGFYGMGGVGKTTLLTQINNKFGDKRCGFDFVIWVVVSKDLQLDNIQDEVARKVGLGGEEWREKQKSQKTEDMYNFLRKKRFVLLLDDIWEKVDLTKIGIPIPTTENQCRVAFTTRSQDVCARMGAENAMEVQCLSDEDAFDLFQKKVGKVTLGSDPEIPNLARVVARKCRGLPLALDVIGETMSCKRTIQEWNHAIDILTSYAIEFSGMEDQILPLLKFSYDSL…	101959	6.13	1	0	R09	28843604	28846267	+	D
Rs537590	RsNL23	ATGGCAGCACATGTTCGGAAATGGAGAAAAGCCCTCACCCGAGTAGGAAAAATATCAGGCAAGGATTCTAGAGTCTGCAAGGACGAGGCCACAATGGTTGACGATATTGTTGAGCACATTGCAAGAGAGCTAGCCTCAATGCAGCCACTAGAGATGAGTGATACTTTTGGAATGGACGCCCACATGGAACAAATCGAACCTCTGTTGGATATGGACTCGACAACGAATGAGGTTCGGATGATAGGACTTTGGGGAATGGGAGGCATAGGCAAAACCACAATTGCCAAGTGTCTCTATAACAAATACTCACCTCGGTTTGGCCGTCGCTTTTGCTTCATAGAGAACGTTAGAAATGCTGGAAAGAATGGCCTCCCCGGTTTACAAAGAGAGCTTCTTTCT…	3114	1037	MAAHVRKWRKALTRVGKISGKDSRVCKDEATMVDDIVEHIARELASMQPLEMSDTFGMDAHMEQIEPLLDMDSTTNEVRMIGLWGMGGIGKTTIAKCLYNKYSPRFGRRFCFIENVRNAGKNGLPGLQRELLSKILGKKQASISDKEKGCTLIMSKLKKLKVLLVLDDVDNVEQLRALAKESSWFGPGSRIIITTRDLSLLNFYELRFVNHVNLLGHEDSIRVFKQVAFDGGRPPSDVYEQLSIRASKLAQGLPSALDVFGTYLRQKTSTEAWESALDILEKFPPQSIMEIVKTSYESLDKRDQAVFLHLACLFNGDNFHRVATLFDHGGTRIKGLKEKSLIDISPDGCITMHGLVEQAGREIVLQESKSKLWRQRILWEPEDIVSVLQNTTGIATTEG…	117296	5.86	4	3	RUS00079	19158	22843	+
Rs529270	RsNL24	ATGATTGAGGAAATAGCCACTGATGTTTCAAACAAGCTGATTAGTTCTGTTCCATCAAGTGATTTCGACAGCTTAGTTGGGATGCGAGCTCACATGGAAAGTATGGAACTGCTCTTACGCTTGGACTCCGATGAAGTGAGGATGATAGGGATTTGGGGTCCATCTGGAATTGGTAAGAGCACCATCGCAAGATTTCTATTTAGCCAACACTCTGGTGACTTCCAACTTAGCGTCTATATGGAGAATATCAAAAGAGAGTATCCAAGACCTTGTTTCGATAGATACAGCGCACAACTGCAATTACAGAATAAGTTCTTGTCTCTAATACTCAATCAGAAGGATATCACTATCCATCATTTAGGAGTTGCACAAGACCGGCTAAAAGATAAGAAAGTGTTA…	3642	1213	MIEEIATDVSNKLISSVPSSDFDSLVGMRAHMESMELLLRLDSDEVRMIGIWGPSGIGKSTIARFLFSQHSGDFQLSVYMENIKREYPRPCFDRYSAQLQLQNKFLSLILNQKDITIHHLGVAQDRLKDKKVLVVLDDVDHSAQLDALAKELTWFGSGSRIIVTTQDKRILNAHRIDHIYEVGFPHDDEALEIFCLNAFGQKSPYDGFEGLAREVTYLAGKLPLGLSVMGSYFKGLSKEEWDNDLPRLRTRLNGDIENTLKFSYDVLCDEEQALFLHIACFFNGELMEKVEEHLAEKFFAVKSHLRVLAEKSLLSVNSKGYIWMHNLLARLGMEIVRKQSPNEPGQRQFLVDDGDVRQVLRDDTLGIRSVIGINSLNYKPGDELKINEGAFERMSNVQF…	137411	5.58	3	2	RUS00217	58823	62646	+
Rs502130	RsNL25	ATGATTATTGATCACCCCCCAATGTTCAGGAAGAATGAAGCAGAGATGATTGAAGCTATTGCGACTAAAGTTTCAAACAAGTTGAACCTTTCTGCACCATCCAATGATTCCGACAACATAGTTGGGATGGAATCTAATATGACAGAAATTAGACGATTGTTACAGCTAGGTTCGGATGAATCGGTGAGGAAAATAGGGATCTTGGGTCAGTCTGGGATTGGTAAGACCACCATCGCTAGATATATATTCAACCAATGCTCCCAAGATTTCCAAACAAGTGCCTTTATAGGTAATATCAGAAGAAACTATGCCATGCCAGCTTATTCCGACAAGCACAGTGTGAAGTTGTATTTAGAGGAGAAGTTTATGTCTCAAGTAACCAATGAGAAGGATATCAAG…	2868	955	MIIDHPPMFRKNEAEMIEAIATKVSNKLNLSAPSNDSDNIVGMESNMTEIRRLLQLGSDESVRKIGILGQSGIGKTTIARYIFNQCSQDFQTSAFIGNIRRNYAMPAYSDKHSVKLYLEEKFMSQVTNEKDIKVPHLGVAKDRLKGKKVLLVLDDVDHSIQVETMANETCVGPGSLIIITTQDQGVLKASGIDHIHKMDLPSYDEALQIFCINAFGQKYPKDGFEELAWNIRDLVGRLPLGLEVMGSYFRGMSEQEWTEALPNLRAHLDRNGEIANILKFSYDALCDKDKRLFLHIACFFDGEVVDVVEACIKKSFLDVTQGLRVLFQKSLINTEFGKMRMPKLLIQLGREIVRQEYPTKPRKRQFLNDAKDIEDVLGDDNAGNNSVIGIDFDHNQEIT…	107654	5.98	3	2	RUS00353	36284	39386	+
Rs510180	RsNL26	ATGGCTGGAATCGGCAAAACCTATCTCGCCAAGAAGCTCTTTGTCAAGCTTGAGATGAAGTTTGGCCGTGCCTTGATTATTGAGTTCGACTGCGATAACTCGAATTGGTTGGAGAAGAGACTTGTGGAAGGTTTATTGAAGAAAGATGATCCCAGTTTAATATTCGCCGATGGGAACTCGCTTGAAGACTGGAAGAATCTTCTAATTGAGAAGAAAGTCGTGGTTGTATTCGATAACGTGAGTGACAAGAAACATTTGGAGCCGCTAATGGGGGTCTGTGGTTGGATTAAGAGGGGGAGCAGGATCGTTATCACAACACGGGACAAATCATTGTTGACCGAGGGATTAACTGAGTGTAATCTATACGAGGTCCCTGGATTGACTGAGCGAGAGGGTTTA…	2727	908	MAGIGKTYLAKKLFVKLEMKFGRALIIEFDCDNSNWLEKRLVEGLLKKDDPSLIFADGNSLEDWKNLLIEKKVVVVFDNVSDKKHLEPLMGVCGWIKRGSRIVITTRDKSLLTEGLTECNLYEVPGLTEREGLELFRDTIGTTLEENFMELSRKLVGFTGGNPLALEAFGEELRGKDEDHWEARLTTLTKVSSEKIGKLLRTCFDGLNQKLKDAFLDIAIFFRSQDEKYVRSLLESFDTDTSKAGTEFRELVDKFLIGVSDGRVEMNNILSTMAMELVETSGGKYLSLPSDSAGSSTDALKNKQGKEGVRGIILDMSNMEEKPLDNQTFVSMSSLLYLKVYYSLCTMHSTAGCKLNLPDGVYFPKDNILRYLDWMRFPGKELPSDFEPTNLIDLRLPYS…	102438	5.7	4	3	RUS00881	8344	11457	+
Rs582690	RsNL27	ATGGACTGGTGGTTGACCATAATAGCGCCAGTTGCTGTATCTGTTTTGAGTTGCTTGGGTATAAATGTTCTGACTTGCTTGGGTGAAAACTTTTGGTGTTGCTTGTGTGGAAATGTGGACAACACGCGCAATTTGGATGAACATATTGGCTTGTTGAGGACTGCTTTCGAAGAGCTTATAGAAGAAAGAGATGCTGTAGTAACCAAAGTCAACGATGGAGTGTTTAAGGGTGGAAAACGAGCTGAAGTGGCTAAATGGATTTCAAACGTCAGAACCTTCGAAACAAACACCAATCTGCTGCTTGCGGACGCTTCTGGTCAAGATGCTTCTGCCGTAGATCAAGAGCTGTCAACATCTGGGTGCTGGTCGGCGGATAGTATCTCAAGCTGCTGTCTTGGC…	2649	882	MDWWLTIIAPVAVSVLSCLGINVLTCLGENFWCCLCGNVDNTRNLDEHIGLLRTAFEELIEERDAVVTKVNDGVFKGGKRAEVAKWISNVRTFETNTNLLLADASGQDASAVDQELSTSGCWSADSISSCCLGKRVLKKLKEARDLSRRGKNYLVSKQGPPKVEEKTFETTPFGLGTTLEKAWAMLKKERLVGIYGMGGVGKTTLLALINNKFATEEDQYDIVIWVEVSNAADAGKTNQKIQVDVERIQDIIGERLHLCDEKWSTYRKSKKTSEIGEALKLKRRFVLLLDDLWGDVSLAEIGLPLPGTGQYRVVFTTRFEGVCGSMGVNDKEKITVQLLGETDAWDFFKDTARSCELSNGISQVAKEIVAMCGGLPLALKVIGKTMASKTTLDQWSRAL…	98775.2	5.76	1	0	RUS01396	455	3103	+
Rs023000	RsRN01	ATGTCGTTGATAGATATTGTAGCCGGAGACATCAGCCCGGAGCTCCTGAAGCTGCTCGTCACGGTAGCTAGCACAGTCTACGGCTGCAAAAGAATCGCGGAACGGCTGATCACGCTGATCAGCGATGTACAACCAACGATCAGGGAGATCCAACACAGTGGCGTCCAGCTGAGTGAACATCGCCAAACTCAAATGCGAATATTCTTTGAAATCTTGGAGAAAGCAAGGAAGCTGAGCGAGAAGGTTTTAAGATGCAGTCGCTTGAACCCTAAACACGTCTACTACGCGAACAAGATGAAGGACCTGGAGAAGAAGATAGTTCGTTTCCTTAGCACCTCCGTTCTGGTCAACATTCTCGCGGATGTTAACCATAACCGGTTTAGCTGTGAGTCGAGCCTC…	2313	770	MSLIDIVAGDISPELLKLLVTVASTVYGCKRIAERLITLISDVQPTIREIQHSGVQLSEHRQTQMRIFFEILEKARKLSEKVLRCSRLNPKHVYYANKMKDLEKKIVRFLSTSVLVNILADVNHNRFSCESSLERIEKKCDRINERMDSLSLEKAVKRAEATMAFEMEVDPAIQEEVLDRGKRKVKEMMLKYKDANLFGISGMSGSGKTTLAEGLLQDPEFRGFFRNQILFLTLSASPNLENLRSLIKSFLDEGSQNRKLVILDDVWTKESLDMLMFKIPGATTLVEDEAMSVFCICAFGAKFPPHRCRKVLIEQVVDECKGLPLSLKVLGALLKDKPDRCWEGVLKRLSRGEASDENRVFAHVEESLHNLDPRTRSCFLDLAAFPEDRKIPSNVVTNM…	87787.2	6.03	6	5	R01	12964285	12966984	+
Rs045080	RsRN02	ATGGCAGTCACCGATTTCTTCGCCGGCGAAATAGCCACCGAGCTTCTCAAACAGCTCATCTTCATATCCGCCAAAGCATGGAAATACAAAAGCATCGCCGACAGACTCATCATCCTCATCGAGACCATCCAGCCCACGATCCACGAGATCCAGTACAGCGGCGTGGAGCTTCCTCCTCACCGCCAAGCTCAAATCGGCATGCTCGTCAGCACCCTGGAGAAAGGCAACAAACTCACGGAGAAAGTCCTGAGCTCCCGCCGGTGGAACATGTACAGACAGTTCACCCTCGCGAAGAAGATGGAGAAGCTCGAGAAGACGATCTCCGATTTCATGAAGAATCAGATACTGACTCATATCTTAGCCGACGTCCATCAGCTCCGGGCCAACGCGGATGTGAGG…	2469	822	MAVTDFFAGEIATELLKQLIFISAKAWKYKSIADRLIILIETIQPTIHEIQYSGVELPPHRQAQIGMLVSTLEKGNKLTEKVLSSRRWNMYRQFTLAKKMEKLEKTISDFMKNQILTHILADVHQLRANADVRFDKVERSLTGLEEQLGSMKIGGGGMIRDAMKMAEATMEIETSDDCEKFGVGLEIGKRKVKKMMFAAEGGGLFGISGMGGVGKTTLARDLERDGEVRCYFEDRILFLTVSQSPIVEELRTRIWGFLTGCEGVNHVPDWNLQYNGGVKTKKLVILDDVWTRKALDSLTSNLPSCTILVVSRSKLADPNATYDVEVLREDEAISLFCLCAFGQKTVPPGFDKDLVKKVAGECKGLPLALKVTGASLKDRHEVYWKGALLRLSKGEPADE…	92783.7	5.68	5	4	R02	41119387	41123000	-	U
Rs174990	RsRN03	ATGAACGATGGGGTTAGTTTGGGGGTAGGTTCTGTTGCAGGAGCTGTGGTCTCTGAGCTCCTGAAAGTCGTGATCCAAGAGGCTAAGATGGTGTTGACGTTCAAATCTGTGTATACAGAGCTTGCATCGACGATGGAGGATGTGCTTCCGATAATCCAAGAGCTCGAGATGTTGCCAGGCTCTGGAGAGCTAAAGAAATTCAAGGATATAATCGATGAAGCTCTTTTACTTGTTCGGAAGTGTTCACGAGTCAAGCGGTGGAACCTACCCTCAAAAGCTAAATACACAAGAAAAATAGAGATTATCAACAAGAAGATGCTCAAGTACTGTCAGATTCAACTGCAGATTATTATGCTTCGGAACCAACGGCTGATAATGAATAAAAGGGGATGGTTCGCT…	2613	870	MNDGVSLGVGSVAGAVVSELLKVVIQEAKMVLTFKSVYTELASTMEDVLPIIQELEMLPGSGELKKFKDIIDEALLLVRKCSRVKRWNLPSKAKYTRKIEIINKKMLKYCQIQLQIIMLRNQRLIMNKRGWFACETVPDEVSTMPPDMLSDMPPNVPSDCLPVYAKEAIESHLKSIRKKLDFFSVSPPVYIDLCSVPKLDKVLFGLDFPLMEVKTKLLNDDDLVVSAPPGCGKTTLATQLCHDEEIKEKFEYIFFCVVSSGSTFRTIVQTLLQHSGYESPTFENDSQAVDGLRKLIVELKEDGPILLVLDDVWLGADSVLQKFQINIQDFKILVTSRFEFPSFGPIYHLKPLGDEDAKSLLIKRASPCFFRGTSRKHEDLIQKILKRCYGLPLLIEIIG…	98948.7	5.47	5	4	R04	15028783	15033605	-	L
Rs351230	RsRN04	ATGAACAAGGGGGTTGAGATTCTGGTTAGTTCTGTTGCGGGAGCTATTACCTCTGAGTTGCTGAAATTTGCGATTGAAGAGGCGAAGCTGGTGTTTGCTTTCGACGATGTGTCTAAGGAGCTCGCATCGACCATGGAGGATTTGCTTCCGATAGTCACAGAGATCGAATTGATGCAAGACGTTGGGGAGCTAAAGACTCTCACGGATACGATAGATAAGGCTCGTGTGTTGGTCGAGGAGTGCAAAGGCGTCAAGAAGTGGGAGATACACTTGAAAGAGTATTATACAAGAAGAGTTTATAAAATCAACAGGAAGTTGGTCGACTTCTGTCAGGTTCAACTACAGCTAATTAGGCATAGGAACGAAGGGAAGAACTTTACACATATGCTTGTAGCCCTT…	2448	815	MNKGVEILVSSVAGAITSELLKFAIEEAKLVFAFDDVSKELASTMEDLLPIVTEIELMQDVGELKTLTDTIDKARVLVEECKGVKKWEIHLKEYYTRRVYKINRKLVDFCQVQLQLIRHRNEGKNFTHMLVALNSCVITICKRIDAMNVRPRCYTKLSSVPKIDDKVHIGMDWPLIKLKNKVIQDSLDRLLVSASPGCGKTTLVTQLCHDQDIKAKFNHILYSVVSSKPNFRVIVQHLLQHNGYEAVAFENDPQAANALKDLIEELTEGGGRILLVLDDVWLGTDDFLKYFRIKLPGYKILVTSRSDLPTFDYTYPLQPLNEKDAKALLVHVAPRPCNASQADYEEVLQKILKRCNGLPLLIEVLGVSLKDKRLYLWKGQVESWSEGKTILRNPCPTVL…	92854.4	6.33	5	4	R06	43210597	43213568	+	X
Rs402470	RsRN05	ATGGCGGAACTTATCGGCGGAGAAGTCGTGACAGAGCTCGTGAAACAGCTCTTCGCTGTATCAAGAAAAGCCGTAAGGTGCAGAGGCGTCGCGAAGAATCTCGGCACCATGATCGAAGGCGTCCAACCGACCATCAAGGAGATCCTCTACAGCGGCGTCGAGGTGAGCCCCCATCGCCAGGTCCAGCTGCGTATGTTCTCCGAGACGCTGGACAAGTGCAAGAAGCTCACCGACAAGGTTCTCCAATGCCACCGCTGGAACATGGTTCGTCAGCTGTACCACGCCAAGAAAATGGAAGACTTGGAGAAGAAGATCGCGGGTTTTATCGGGAGGTTGCCTCTCCATGTTCTCTGCGACGTTCATCACCTCCGTGCTGATTCTGAGGTCCGCTTCGACCGG…	2424	807	MAELIGGEVVTELVKQLFAVSRKAVRCRGVAKNLGTMIEGVQPTIKEILYSGVEVSPHRQVQLRMFSETLDKCKKLTDKVLQCHRWNMVRQLYHAKKMEDLEKKIAGFIGRLPLHVLCDVHHLRADSEVRFDRIDRGFDSLTEKLGSMKIRGGGLVQEEMKPGEATMEMLTDGGLGNLGVGLDLGKRKVKEMMFGLRDEGGLVGISGMSGSGKTTLAKELARDEEVLGHFGRRVLFLTASQSPNIEELKAFVWGFLTGNDDSFGAAVPESVGQTRRLVILDDVWTRESLDKLMFNIPGTTTLVVSRSKLADPRTTYDVELLNEAEATSLFCLSAFNEKSIPSGFSKWLVKQVVAECKGLPLSLKVVGASLKGRPEKYWEGVVNRLSRGEPADETHDSRV…	90905.4	6.2	5	4	R07	8449162	8452055	+	R
Rs401850	RsRN06	ATGTGTCAACTGGTGAAGCTCAGACTTGGGTGGCTCAACTTCGACCAGAGCAAGAAGGGTTGTAAAGGAGTCGCAGACAGCCATAGCCTTTGCATGAGAGGATGGGAGGCGCAGGTAACAATATCCAGAGGAGTTTTCGATGAAGTAGCTCAAAGAGATAGTATACCAAAGGTGGTGGAGAGGATCTTGCACCACCAGAAGATATTTGGTCAAGAGGAAATTGTTGAATCAACATGGGGAGTTATAAAAGAGGGGAGAGTTGGGCTTTTGGTGGGGGAAAGCAATGACTTCGACGTTGTTATATGGGTCCTAGTCTCTAGAAACCCAAATGTCAAGAGGATCCAAGAAGAGATTGGGAAAAGACTAGAGCTCTACGAAGAATGCTGGGAGAAGAAAACA…	1146	381	MCQLVKLRLGWLNFDQSKKGCKGVADSHSLCMRGWEAQVTISRGVFDEVAQRDSIPKVVERILHHQKIFGQEEIVESTWGVIKEGRVGLLVGESNDFDVVIWVLVSRNPNVKRIQEEIGKRLELYEECWEKKTENEIASVIKRSLERNKYVLLLDDMWEKLDLASIGIPDPKRNGSKIVFTTRSNEVCGSMGVDVEIERHYVAHRDIPDVALKIMRSCKGLPLVLSVIREAMSRKNSIKEWRAALGVLSSSAAEFARIEDVILPMLKFSYDELKSETTKSCFLFCALFPEDYEIGKDELIEHWVSQGFIIGSKGINDRGNAILGTLIRAQLLEESGSREHVQMHDVVRDMALWISSGCGGDQKQENVLVVKANAQQNVAST	43030.5	6	4	3	R07	8759545	8761230	-	R
Rs401780	RsRN07	ATGTGTCAACTGGTGAAGCTCAGACTTGGGTGGCTCAACTTCGACCAGAGCAAGAAGGGTTGTAAAGGAGTCGCAGACAGCCATAGCCTTTGCATGAGAGGATGGGAGGCGCAGGTAACAATATCCAGAGGAGTTTTCGATGAAGTAGCTCAAAGAGATAGTATACCAAAGGTGGTGGAGAGGATCTTGCACCACCAGAAGATATTTGGTCAAGAGGAAATTGTTGAATCAACATGGGGAGTTATAAAAGAGGGGAGAGTTGGGCTTTTGGTGGGGGAAAGCAATGACTTCGACGTTGTTATATGGGTCCTAGTCTCTAGAAACCCAAATGTCAAGAGGATCCAAGAAGAGATTGGGAAAAGACTAGAGCTCTACGAAGAATGCTGGGAGAAGAAAACA…	1146	381	MCQLVKLRLGWLNFDQSKKGCKGVADSHSLCMRGWEAQVTISRGVFDEVAQRDSIPKVVERILHHQKIFGQEEIVESTWGVIKEGRVGLLVGESNDFDVVIWVLVSRNPNVKRIQEEIGKRLELYEECWEKKTENEIASVIKRSLERNKYVLLLDDMWEKLDLASIGIPDPKRNGSKIVFTTRSNEVCGSMGVDVEIERHYVAHRDIPDVALKIMRSCKGLPLVLSVIREAMSRKNSIKEWRAALGVLSSSAAEFARIEDVILPMLKFSYDELKSETTKSCFLFCALFPEDYEIGKDELIEHWVSQGFIIGSKGINDRGNAILGTLIRAQLLEESGSREHVQMHDVVRDMALWISSGCGGDQKQENVLVVKANAQQNVAST	43030.5	6	4	3	R07	8790338	8792023	-	R
Rs530230	RsRN08	ATGGCCATCACAGATTTTTTCGCCGGCGAAATAGCGACTGAGCTACTGAGACAGCTCTTTACGATATCAGCCAAAGCATGGAAATACAAAAGCATCGCTGATAGACTCATCGACATGATCGAGGACATCCAGCCGACCATCAAGGAGATTCAGTACAGCGGCGTTGAGCTTCCTCCGCACCGTCAGGCTCAGATCGGTATGCTCTCTACCACCTTAGAGAAAGGCAAGAAACTGACCGAGAAAGTGTTGAGCGCCCGCCGCTGGAACGTGTACAGACAGTTGACTTTAGCGAGGAAGATGGAGAAGCTAGAGAAGGATATCTCAAACTTTCTCAAGAATCAGATATTGACTCACATCCTCGCGGACGTTCATCTCCTCAGGGCTAACTCCGATGTGAGG…	2466	821	MAITDFFAGEIATELLRQLFTISAKAWKYKSIADRLIDMIEDIQPTIKEIQYSGVELPPHRQAQIGMLSTTLEKGKKLTEKVLSARRWNVYRQLTLARKMEKLEKDISNFLKNQILTHILADVHLLRANSDVRFDRVDRSLEMMTEHLGSMKIGGGGMIREAMKIAEATMEIEMGDDSEKFGVGLEIGKRKVKKMMFSGEGGLIGISGMGGVGKTTLARELERDVEVQGHFENRVMFLTVSQSPMLEELRAHIWAFVSGYEGVSPVPNWNLQYEGGVKTQKLVILDDVWTREALDSLTFNIPGCTTLVVSRSKLTEPKATYDVEVLRENEALSLFCLCAFGQKTVPPGFDKSMVEQVAGECKGLPLALKVTGASLKKQSEMYWKGALQRLQKGEPADET…	92799.8	5.77	5	4	RUS00236	28344	31582	-
Rs585630	RsRN09	ATGAACGATTGGGTTTCACTGGGATTAGGTTCTATTGGGGGAGCGTTGGTCTCCGAGGCTCTGAAATTTGTGATCGAAGAGGCAAAGAAGTTCAAATCCTTCAAACCCTTATCCAAAGATCTCGCAGAAACGATGGAGAGATTGCTTCCGCTGACCAGAGAGATCGATTCGATGCAAAACAAGCTGGATCTTAGTTCAGGGGAGCTAAAGAAACTGATGGAAACGATCGAAAAAGCGTATATACTGGTTTGCAAGCTCAGAGACGACCCCGTCTGGTTCTACGAGAAGTCTCTGTACGCCAGGGATATAGAGGATATCAATGGAGAAATGACCAAGTTCTGTGGTATTGATCTACAGGTTCTTCAGTATAGGAACCAGTTGAAGCTGCTGGGTGTTGCG…	2457	818	MNDWVSLGLGSIGGALVSEALKFVIEEAKKFKSFKPLSKDLAETMERLLPLTREIDSMQNKLDLSSGELKKLMETIEKAYILVCKLRDDPVWFYEKSLYARDIEDINGEMTKFCGIDLQVLQYRNQLKLLGVADHLVDMVYSLGKKMDGLTMSLVPASVFRDLCSVPKLDKALVGLAWPLMELKKRLFDDSVVNLVVSAPPGCGKTTLVTQLCHEADVKGHFKHILFNVVSSTPNFSAIVQNLLQHNGYAPHTFDNESQAAVGLWTLLVKLRKDGPILLVLDDVWRGAELLLQKFRINLPDYKILVTSRFDFPSFGYNYHLKPLEDGDARALLIQWASRPDKTSDKEYEDLLQKILKRCNGFPIVIEVVGVSLNGRSLTTWKGQVESWTLGETILDSPS…	93146.3	5.51	5	4	RUS01851	4783	7545	-
Rs013580	RsTN01	ATGTTTTCATCGTCTTCTTCTACTACCCCCCAAAAGTTCGATGTCTTTCTGAGTTTCAGAGGCAAGGACACTCGCAGAATCTTCATCAGCTTTCTCTACAAAGAACTCATTCGAATGAGTATTCGAACTTTCAAAGACGACGTTGAACTCAAGAGTGGCCGTCGTATCTCTTCAGATCTCCTTATGGCCATCGAAGGTTCCAAGATCGCCGTCGTGGTTGTCTCCAAGAAATATCCTGCCTCTCCCTGGTGTCTCCATGAGCTAGTGAAGATCATGGACGTCGAGAAACAAGGTTCCCTCACCGTTATGCCAATCTTCTACAACGTCGAGCCTTCTCATGTAAGGAGACAGATCGAAAAAGTCGCTGAACAGTTTACAAAACATGAAGGGAGGGAAGAT…	1140	379	MFSSSSSTTPQKFDVFLSFRGKDTRRIFISFLYKELIRMSIRTFKDDVELKSGRRISSDLLMAIEGSKIAVVVVSKKYPASPWCLHELVKIMDVEKQGSLTVMPIFYNVEPSHVRRQIEKVAEQFTKHEGREDHETVVSWRQALTNLASVSGHCSRDWEDDSKLVDEIIKRISNMLLLSATPSNDGISYQLGIDAHMKELYPLLALNSNEGVRLIGIWARGSSVRSALARFVYKKIHKKFQSKCFLENVKGIPQDCQMSNLREEFLIRIQGGYSTMKTSGLIRTRLMSQRVLLVANNVDKLEQLDALAEDFNCFGPGSIVIITTHDKQLLVGFGIKVVYEVECLRCFEVRQLFRQSAFRERDLYDCSELFSTISGTDLE	43291	8.66	2	1	R01	7180971	7182693	+	A
Rs019010	RsTN02	ATGGAGACCGAAGTGATCACCAAACCGCACAGACTCAAGTTCGACGTCTTCCTCAGCTTCCGAGGCGAAGACACGCGCCGCACCATCACCGAGCGCGTCTACGACGCTCTCCACAGGAAAGAGAAACTCCGCGTCTTCCGCGACGACGAAGGTATGCAGCGAGGCGACGAGATCAACCCGAGCCTCGTCGCGGCCATGGAGGACTCCGCCGCCTCCGTCGTCGTCTTATCCCCTCGCTACGCCGACTCTCACTGGTGCCTCGACGAGCTGGCCACCCTCTGCGATCTGAGAGCGTCTCTGAAACGCCCCATGATACCGATCTTCTACGAGGTCGATCCTTCGCACGTCCGTAAACAGAACGATCACTTCGCTAAGGATTTTGAAGAGCATGCGAGAAGG…	4116	1371	METEVITKPHRLKFDVFLSFRGEDTRRTITERVYDALHRKEKLRVFRDDEGMQRGDEINPSLVAAMEDSAASVVVLSPRYADSHWCLDELATLCDLRASLKRPMIPIFYEVDPSHVRKQNDHFAKDFEEHARRFKEEKIKRWRRAMTLVGNLSGEETVDDEMIGLLVKRVLSEVSNTPENVGEYTVGLEPRVHDLMDLVDVKSSSHVQILGLHGMGGIGKTTLAKAFYNKIVADFEQRVFISNVRERSSDGDGLLNLQKTLIKGLLRFVPEVEDVTKGRDKIRESVYEKKILVVLDDVDNLDQIDALIGERSWYGEGTLIVITTRDEEILSKLLVNQRYEVRCLTEEQALKLFSYHSLRKEKPTESLLELSKKIVKISGLLPLALEVFGSLLYDKKEEK…	155028	6.22	5	4	R01	10921255	10926111	-	B
Rs023600	RsTN03	ATGGCTTCTTCTTCTTCCCCCTCTTCTTGCAATTGGTCATATGATGTATTTCCAAGCTTCAGCGGAGAAGATGTCCGCAAGACATTTCTCAGCCACTTTCTAAAGGAGTTGGATGGGAAACTGATCATTGCTTTCAAAGACAATGAGATTGAGAGAAGCCTATCGATTGGTCCTGAGCTTATACAGGCAATTAGGGATTCAAGAATTGCGGTGGTTGTGTTCTCCAAAAACTATGCCTCTTCAACTTGGTGCCTTAACGAGCTCCTGGAGATCGTGAAATGCAAGAAAGATTTGGGTCAACTTGTGATACCAATTTTCTACCGTTTGGATCCTACTCATGTGAGGAAACAAACAGGAGACTTTGGGGATATCTTTAACAAGACATGCGAATATAAAACA…	1692	563	MASSSSPSSCNWSYDVFPSFSGEDVRKTFLSHFLKELDGKLIIAFKDNEIERSLSIGPELIQAIRDSRIAVVVFSKNYASSTWCLNELLEIVKCKKDLGQLVIPIFYRLDPTHVRKQTGDFGDIFNKTCEYKTEDEKTRWRGALTDVANILGYHIVTGANEASMIEEIANDVLGKLQLSPSDNDFDEFVGIEDHIKKMSSLLSLESEEVRMVGIWGTSGIGKTIIARALFSRLSRQFQSKIFIDRVFISRSNKEGADLVDYNMKLHLQRHFLAELLGKKDIKIDNIGAIEKMLKHRKSLIIIDDLDDQDVLDAIAGRSQWFGNASRIIVVTKNKHLLRAHGIDNIYEVCLPSYELALEMFCRSAFRKNSPPHGFLELASEVVSRAGNLPLGLSVLGSSL…	63867.2	5.8	3	2	R01	13299948	13301821	-
Rs099600	RsTN04	ATGAACAGAATCTTGAGAAAACTATCGTGCGTTAAGACAAAAGTTAAAACCTCATTGCGTCTTTTCGAATCCAGGTCATCACTGTCTTCTTCCTCTTCTGCCTCTTTCACTCCTAAGAGGTTCGACGTCTTTCTAAGCTTTAGAGGGGCCGATACTCGCAGGAACTTCGTTAGCTTTCTCTACAAGGATCTAGAGGCCAAAGAGATTCGAACGTTCAAAGACGACAAGGAACTGGTGAGTGGCCGTCCTATTCCACCGGAGCTTATCCAAGCCATCAAAGGATCAAAAATCGCCGTAGTGGTTGTCTCTGCGACTTACCCTGCTTCTTTCTGGTGTCTCGAGGAGCTCGTCAAGATTCTGAAGTACGAGAAAAAGGGTTTGCTTAAAGTGCTGCCTGTG…	1443	480	MNRILRKLSCVKTKVKTSLRLFESRSSLSSSSSASFTPKRFDVFLSFRGADTRRNFVSFLYKDLEAKEIRTFKDDKELVSGRPIPPELIQAIKGSKIAVVVVSATYPASFWCLEELVKILKYEKKGLLKVLPVFYEVDPSHVRRQIGEVAKQFKKHEKRQSKERVKSWREALAYLANLSGECSKKWDDDSKLVDGITKKISKMLFSTTPTNGNNLIGIDEHMDELYPLLDLSSNQGVRVIGIWGRGSIGRSVLARHVYENISHDFEAHCLLEDVRRVSRHCRRSHLREELLSKMQGEGLSAKIRCHNAIKARLRNKKVLLVANDVNKIKQLDALAEEFSWFGPGSRIIITTQDRQLLSSSGVTSVYEVELLRCYEVRQLFRSEAFKQRNDPEVRQLFRS…	55019.6	9.6	3	2	R02	3426028	3428554	-	E
Rs099560	RsTN05	ATGTCTTCGGTGTTTTTGAATTTCCGAGGAGGAGACGTGCGTATAAGTTTTATCAGCCATCTGATTCGTGAGTTATCTCAAAAAGGCATAAGAAGTTTTAAGGACGAAGTGGAGGAAGAGAAAGATAGAGGGAAGCAAATCTCAGCTTCCCTTCGCCGTGCAATTTCAGAGTCGTATGTGGCGTTGGTTGTGCTATCTAAGAACTATGCTTCTTCTGTCGGGTGCTTAGATGAACTGGACAAGATTATGGATCGTGCTCGGCAGAAATTGACGGTAGTGGTGCCTGTCTTCTATGAGGTGGATTTGTCTGATGTGAAATATCAGAGAGGCAGATTCAGGGAAGATTTCGAGAGACATAGCCAAGTAGAGAGTCGAAAGAGGTTGAAGAGGTGGAGAGAC…	1518	505	MSSVFLNFRGGDVRISFISHLIRELSQKGIRSFKDEVEEEKDRGKQISASLRRAISESYVALVVLSKNYASSVGCLDELDKIMDRARQKLTVVVPVFYEVDLSDVKYQRGRFREDFERHSQVESRKRLKRWRDSLNNLTDRPGFSFQASKDEAKLVRDITRHVSGLLSESSLKELLPGKACSATKKTGLKSVSDQLMMATKSERSSKLVAVDRHMELMKGVLALKSTSEVRVIGISGAKGIGKTTIARFIYQELSPDFQEHYFLETPTKHLSGTQSIGKISIGSSLCQQLTPAFQNHCLLATSMNFHDQGHVGRASSSGSRKEILSPRGKKRKASQTSSELGSSEAKRARFGDQRVLVIVDNVENIEQLGEIMKDAKCLGPGSRVIVITTQDKSLLLDC…	56748	9.28	2	1	R02	3441197	3443001	-	E
Rs099550	RsTN06	ATGTATACATCTTCGATATCATCCAACGCAAAAGTGGATGTGTTCATAAATTTCGGAGGAGAAGTTCGTGGGGGATTTCTAAGCCATCTGAGGCATGCGCTTGCTCGACAAAGCATAAAATGTTTTATAGACGACGAAGAGACGGAGAGGACGGAGACAAGGAAGCATGTTCCAGCCAAGGTCCTTCATGCTATCTCGGAGTCTAAAGTAGCAGTGGTTGTGTTATCTGAGAACTATGCCTCCTCTTCCTGGTGTTTAAACGAGCTGGTGGAGATTATGAAGGCAAAATCGATGATGGTTCCGGTCTACTACGAGGTGGATATATCGGATGTCCAATATCTGAAAGGCAGTTTCGGGGAGGATGTAAGGAGGCATGGTCAATCAGAGAATTTGGAGACC…	1620	539	MYTSSISSNAKVDVFINFGGEVRGGFLSHLRHALARQSIKCFIDDEETERTETRKHVPAKVLHAISESKVAVVVLSENYASSSWCLNELVEIMKAKSMMVPVYYEVDISDVQYLKGSFGEDVRRHGQSENLETMKKWEACLTKLTDTKPNFSSKSSSEDEAKLVRDITRHVSGLLSESRPHKELLRGKACESTSRMTSWSRRVSISGKSNSLIAMDRQTDSIYEILKLKSTSEVRVIGITGVAGIGKTTIARHLYKKLSLAFEDPCFFEDESSGAGISKSSREDYIDQKLSAACHQNHYSLETSRNLHDQGHDLSAQEELLSPESLKRKATETLRCNFGSGDSKRTKIGHNQTLIIVDDIGIEELEKVMEGVNRLCPGSRVIVTTEDKSLLLSRGVEHV…	60494.9	8.38	2	1	R02	3452444	3457863	-	E
Rs091180	RsTN07	ATGGCCTCTTCTCCTCCATGTCATTCTTCAGTCGTCTGGAGAAGGGACGTATTCGTGAGTTTTAGAGGAGAGGATGTGCGTAAAACATTCGTGAGCCATCTATTCTGCGAGCTTGATCGTATGGGGATCAATACTTTCAGAGACGATTTGGATCTTGAGAGAGGCAAGTTTATTTCCTCAGAGCTTGTAGATGTGATCAAAGGCTCCAGATTTGCGATCGTTGTGGTCTCTAGGAACTACGCATCTTCAAGCTGGTGCTTGGACGAGCTCTTGAAGATCATGGAATGTAAGAACATGGTTGGTCAGACAATCATACCCGTTTTCTACGAAGTTGATCCTTCGGACGTGAGAAGACAGGCTGGGAGTGTCGGTGAGGGTGTTGAGAGTCATAGTGACAAG…	3837	1278	MASSPPCHSSVVWRRDVFVSFRGEDVRKTFVSHLFCELDRMGINTFRDDLDLERGKFISSELVDVIKGSRFAIVVVSRNYASSSWCLDELLKIMECKNMVGQTIIPVFYEVDPSDVRRQAGSVGEGVESHSDKKKVKKWREALTQLASISGEDSRNWRDESKLVKKIVKDISDRLVPTSLDDSNELIGMSSHMDFLQSMLSTEDEDVVRMVGIWGMGGVGKTTIAKYLYNKLSSRFQAHCFMENVKEICNGCGVKRLQGEFLFRLFGERDFVSCSSIIKERFRHKRVLIVLDDVDRFEQLNELVKETGWFGPGSRIIVTTRDRHLLVSHDIDLIYKVRCLPKKEALQLFWNYAFRDETIAPEFRELSVQAINYASGLPLALRVLGSFLYRRSQREWEST…	145829	6.29	4	3	R02	19422976	19427059	+	R
Rs091030	RsTN08	ATGGCACGCTCTTCCTCTTTCTCTTCCTCTTCCTCTTCTTCTTCCAGGGTTAAGGGAGAAGCTGTGATACCTCAAGACCAAGTGTTCATTAACTTCCGTGGAGTCGAACTACGCTACAACTTCGTCAGCCATCTCGAGAAGTGCTTAAAAAGAAACGCTATCAATGCCTTCATAGATACTGATGAAGAGATGGGCCAAGAGTTGAATGTTTTGCTCAAAAGAATCGAAGGGTCGAGGATCGCCCTAGCCATATTCTCTCCTAAGTACACCGAGTCGAATTGGTGTTTGAAGGAGCTTGCCAAGATGAAAGAAAGAATGGATCAAAGTAAGCTCGTGGTGATTCCTATCTTCTACAAGGTGGAGCCTGCAACTGTTAAAGAATTGAAGGGGGAGTTTGGT…	1629	542	MARSSSFSSSSSSSSRVKGEAVIPQDQVFINFRGVELRYNFVSHLEKCLKRNAINAFIDTDEEMGQELNVLLKRIEGSRIALAIFSPKYTESNWCLKELAKMKERMDQSKLVVIPIFYKVEPATVKELKGEFGDKFRELVKSIDKKTKNIWKEALKAVPLLMGFVLDEKSYEGEIITKVVEEVKQVLNRLSQTSLKPSECLEKSPQRQPKSHESSWGIQHRLKQLEEKLSLGFEEKTRIIGVVGMPGIGKTTLARKLYERLKNEFLNHVLIPDIHEISKEHGLDTLPTMPLEDLLNVKDPNIETLQDAHQPYKDQLLKTKVLLVFDNVTSKKQLDALLSNRNWIKRGSKIVIATSDKSLIQSLVDYTYEVPRLTDRDALQHFNHYAFDDDKGGDHALNF…	61682.9	6.76	2	1	R02	19538395	19540892	-	R
Rs090990	RsTN09	ATGAGTTCTTATTCTTCTTCTTCATCTTCTTCATCTTCTTCATCTAGAAGATACATTTATGATGTTTTCCCAAGTTTCTGCGGCCAAGACGTCCGCAAAACCTTTCTCAGCCACTTTCTCGAAGGGCTGAAAGGAAGTGGAATAAATACGTTCATAGACAATTGGATCGCGAGGAGCGAGTCTATCAACTGTGAACTCGTAAGAGCTATCAAGGAATCAAGGATTGCCGTCGTAATCCTGTCTAGAAACTATGCATCTTCGATATGGTGTTTAAACGAGTTGCAGCTGATCATGAAGTGCAAGCTTTCTTTAGGACAGTCTGTAATGACAATCTTCTATGATGTTGATCCATCTGATGTAAGAAAACAAACCGGGGCTTTTGGCAAAGCCTTTGAGGAA…	1143	380	MSSYSSSSSSSSSSSRRYIYDVFPSFCGQDVRKTFLSHFLEGLKGSGINTFIDNWIARSESINCELVRAIKESRIAVVILSRNYASSIWCLNELQLIMKCKLSLGQSVMTIFYDVDPSDVRKQTGAFGKAFEETCKGKTEIQKQRWRLAMTQVATIAGEHSASWASEAEMILKIVADVSNELPSTDFNRLVGIEAHVAKIKSMISLESDEVKIVGIWGPAGIGKTTIAKALYNEVSIIFQLKFYKENAEGRKQIINTHDETSLQNHLQNELFSGVLDHRNMKIPELGEAEDRLKHQRVLLILDDVPANELKALRDLIHGLRFGSKVEKLRSMSEAKGGVKVTDKRTSVPDAMISEMQELYEARQIIPSFQNQERKMRVST	42722.9	8.44	4	3	R02	19618780	19622032	-	R
Rs091950	RsTN10	ATGACCATTTTCTACGAAGTGGATCCATCTCATGTTAGGAAGCAGACCGGAGATTTCGGAAAAGTCTTTGAGGAAACATGTGTGGGAAAAACAGAAGAGGTGAAGCAGGCATGGAGGCAAGCTTTGAATGATGTCGCGGGTATAGCTGGTTATCACTCTAGCAACAGCGGCAATGAAGCTGATTTGATCAACGAAGTTGCCTCAGCTGTTACGGCTGAGTTGGGTTTTACACCATCAAAAGATTTTGATGACTTTGTTGGCATTGGAGCTCATATAACAGAGATAAAATCGAAGTTGATCTTACAATCAGAAGAAGTTAAGGTGATTGGGATTTTGGGTCCTGCGGGGATTGGTAAGACGACAATTGCCAGAGTTTTATACAACCAACTCTCTCCTGAA…	504	167	MTIFYEVDPSHVRKQTGDFGKVFEETCVGKTEEVKQAWRQALNDVAGIAGYHSSNSGNEADLINEVASAVTAELGFTPSKDFDDFVGIGAHITEIKSKLILQSEEVKVIGILGPAGIGKTTIARVLYNQLSPEFSFSTFVENIKGSYEKPCGNDYQLKLLFQKKSVV	18283.7	5.24	2	1	R02	20321749	20322339	-	R
Rs066470	RsTN11	ATGCGATTGGACCTGCGGCGAATCTTTGCAGCACACAGCGGATTCCATTCCGCCGGCGACCTTCAAAAAAATCGAGTCTGCCTCCACAGAAGCTTCTCCAACATCTTCTCCGCTCATTCCAGATCTGTCTGTCTGAGATCCCGAGAGAGTACTAACCTGCCAAGGTGTTCAAAGCAAGGTATGATTGATTCCAGTGGACAAACTCGGGAGAGATGGAGCTACGACGTGTTCTTTAGTTTCCGCGGACCAGATGTGCGCAAGGGGTTTGTAGCCCATCTCTATAAGAGTCTACTGAGGTCTGGAATATACACATTCAAGGACGATGAAGAGCTAGCAAAAGGTGAAAGCATGTCCCCGAAGCTCCTAAAGGCCATTCAGACCTCCAAAATTCTACTCGTC…	3684	1227	MRLDLRRIFAAHSGFHSAGDLQKNRVCLHRSFSNIFSAHSRSVCLRSRESTNLPRCSKQGMIDSSGQTRERWSYDVFFSFRGPDVRKGFVAHLYKSLLRSGIYTFKDDEELAKGESMSPKLLKAIQTSKILLVVLSKSYASSSWCLDELVHILRCRESGAGQFVLPIFYRVDPSHVRRQTGSFGESFDKLRNRHPERKLQQWREALTQVSHFLGYHTRNWDNDAQMIDEVTRDILERLPSSYLHLPTYAVGIISRVSRIKELMCFGLDDVQIVGIWGMAGIGKTTLAKAAFNKFSHRFEGTSFLENFRDYFKKPEGKFHLQKKLLSDILRRRDDAVFNNMDHAVQQRFRNKRVLVVIDDVEDVVQLHSVAIHLSCFGPGSRIIVTTRNKHLLEQLGVEN…	138968	6	10	9	R02	29393412	29398591	-	R
Rs055720	RsTN12	ATGGATTCACGAGGTGACAGCTCCAGGTTCGGACACCACCACCACCACCAGCTGTATCCGACAAAGCCTTCTAGGAACATGTCTTCATCTTCCTCAGCTGCTTTCTTCTCAGCTAACCAATCTCCCTTCTTCTCCCCAAGATCTCCCAAACCCCAACAAGAACACTCCGAATCAACACGCTCCGATCCTCAATGCGACGACAGCTTCGATCCCCTCACCTCCTCCAGCCCCTGCTTCCAAGACCACCACCTCGTCTTTCAGAATCTCGAACCTTCCAGCAGCGTCATCCCAAGATACGCAAGAGGAGGAGTGGGTCAAGATTCGTCTTCCTACACTCAGACATCTTCCGTCTCGGTTTCTTACAACAGAGTGAGATGCTGCGACGTGTTCTTGGGTCTG…	2853	950	MDSRGDSSRFGHHHHHQLYPTKPSRNMSSSSSAAFFSANQSPFFSPRSPKPQQEHSESTRSDPQCDDSFDPLTSSSPCFQDHHLVFQNLEPSSSVIPRYARGGVGQDSSSYTQTSSVSVSYNRVRCCDVFLGLHGNKPSLLRFADWLRAELEFQGMSCFMSDRGKCRSSRKQRIIERAMDGASYGVIILTRKSFRSPHTIEELRFFSEKKNLVPVFFDLSQGDCLVRDIVEKRGDLWEKHGGEVWECYGGIEREWREAVHGLSRVVDEWKLEAHEGNWRECVFRAVTLLAMRLGRRSIVERLSKWRERAEREEFPYPRNEGFVGRKKELSELEFVLFGDVGKDSERDYLELKARRKNKKKIKNVVLGWNSKKGKEKVVWRESEKEIEMMQSTELRRNNR…	108083	9.45	1	0	R02	36097879	36100731	+	U
Rs055770	RsTN13	ATGGATTCACGAGGTGACAGCTCCAGGTTCGGACACCACCACCACCACCAGCTGTATCCGACAAAGCCTTCTAGGAACATGTCTTCATCTTCCTCAGCTGCTTTCTTCTCAGCTAACCAATCTCCCTTCTTCTCCCCAAGATCTCCCAAACCCCAACAAGAACACTCCGAATCAACACGCTCCGATCCTCAATGCGACGACAGCTTCGATCCCCTCACCTCCTCCAGCCCCTGCTTCCAAGACCACCACCTCGTCTTTCAGAATCTCGAACCTTCCAGCAGCGTCATCCCAAGATACGCAAGAGGAGGAGTGGGTCAAGATTCGTCTTCCTACACTCAGACATCTTCCGTCTCGGTTTCTTACAACAGAGTGAGATGCTGCGACGTGTTCTTGGGTCTG…	2853	950	MDSRGDSSRFGHHHHHQLYPTKPSRNMSSSSSAAFFSANQSPFFSPRSPKPQQEHSESTRSDPQCDDSFDPLTSSSPCFQDHHLVFQNLEPSSSVIPRYARGGVGQDSSSYTQTSSVSVSYNRVRCCDVFLGLHGNKPSLLRFADWLRAELEFQGMSCFMSDRGKCRSSRKQRIIERAMDGASYGVIILTRKSFRSPHTIEELRFFSEKKNLVPVFFDLSQGDCLVRDIVEKRGDLWEKHGGEVWECYGGIEREWREAVHGLSRVVDEWKLEAHEGNWRECVFRAVTLLAMRLGRRSIVERLSKWRERAEREEFPYPRNEGFVGRKKELSELEFVLFGDVGKDSERDYLELKARRKNKKKIKNVVLGWNSKKGKEKVVWRESEKEIEMMQSTELRRNNR…	108083	9.45	1	0	R02	36128086	36130938	+	U
Rs152540	RsTN14	ATGAAGTTCGATGTTTTCGTCAGTTTCAGAGGAATCGACACACGAAGAACTTTCGTTAGCCATCTTTTCCTTGCACTGTTTAAAGAGCAGTTCAAGACTTTCAAACAAGAAGAAGAGATACCATTGAATCAACCAGCTTCCTCTCAAGTGATCGAGGCAATTGAAAACTCCGAAATTGCCATCGTCGTCATATCGAAGAACTACACTGCTTCAGTCTCGTGCCTTGATGAACTGGCGAAGATAACTGAGTGTTGGAAGAAACAATCCTTGGTGGTGGCACCAGTCTTTTACGAGGTTGATCCTTCAGATGTTTTAGGGCAAGCAAGCAATCTTGGGGAGGATAACGATGGAGGTAACAGCAACAACTTGGAGAAGGTGGAGAGATGGAGAAACGCACTG…	1527	508	MKFDVFVSFRGIDTRRTFVSHLFLALFKEQFKTFKQEEEIPLNQPASSQVIEAIENSEIAIVVISKNYTASVSCLDELAKITECWKKQSLVVAPVFYEVDPSDVLGQASNLGEDNDGGNSNNLEKVERWRNALASLVDIYQEVYSSQWTKLLLTLQDKFLTSFLRRHREDGGSSEDEDTDASTISRLMSHVSELLRPHVQMSAVKGKSDPTGVATSRMELVRDALRRIAWRIMNAQTLNSFKPTTPARSITYYQSQLAPPSIDFNSLVGMDRQMKEVEALLLSMDSIDETWVIWGDQILVGKTTLARCVYQKISPQFQDHYYYFEKNSQNSARGIDSTCLLEEITRAAALATSLAPDSSLFEVVNANLGHRKVLLIVDFSGIGQLENIRKIASRFGPGS…	57582.6	5.95	2	1	R04	2254132	2255824	+	U
Rs159210	RsTN15	ATGGATTCTCGAGGTGACAGTTCCAGGTTTGGACAGTATCCGACAATGTCTTCTAGGAACATGTCCTCATCTTCCTCAACTGCTTTCTTCTCAGCTAACCAGTCTCCTTCAAGATCTCCCCAATTCCATCAAGAACTATCAGAATCCACACGGTCTGATGCTCATTGCGACAGCTTCGATCCTTTTATCTCCAGCTCTGCCTTTCAAGACCCTGAGCTCGAATTGCATCCTCCTCAGGCTGATCATAACGCTTGCACGTCTTCCGTATCAGTTTCTTACAAAAGAGTGAGATGTCACGATGTGTTCTTGGGTTTACACGGTCAGAACCCTTCTCTGCTGCGTTTCGCGGACTGGCTCAGAGCCGAGTTAGAGCTTCAAGGGATGAGCTGCTTCACGTCA…	2703	900	MDSRGDSSRFGQYPTMSSRNMSSSSSTAFFSANQSPSRSPQFHQELSESTRSDAHCDSFDPFISSSAFQDPELELHPPQADHNACTSSVSVSYKRVRCHDVFLGLHGQNPSLLRFADWLRAELELQGMSCFTSDRARCSRSSRKQRAIEKAMDGASFGVIILTRRSFKNPYTIEELRFFAGKKNLVPVFFDLSREECLARDIVEKRGELWEKHGGELWECYGGVEREWREAVHGLSRVVLVDEWKLEAREGNWRECVFRTVRLLATRLVGRRSVVERLAKWRDKAEKEEFPYPRNERFVGREKELSELEFVLFGDREDYFELKAATTKRKSKGKEKVVWNELEKEIEMQKLVRKTTRRKKKKKKRSIKIIYGKGAACVSGEAGIGKTDLLLEFAYRHHQ…	102301	9.44	1	0	R04	5636865	5639567	-	U
Rs160400	RsTN16	ATGGATCTCTCTCTTTTCCTTACCATCGTTGCTGCTGCAATAGGCTTCTTCTTGATTTTTCGAAAACTCAGATCCCATCAAGAAAACAAAGAATTCTCGTCTCCATCATCACCACCATCTTCTTTGTCTTCGTCTACATCATCAACTCCATCTACTTTATCTATTTCATCAGCTTCTCCATCTTCTTCCTCTCACGTCTGGTTACACGATGTCTTTCCGAGCTTCCGCGGGGAAGATGTCCGCGATAACTTTCTTAGTCACATTAAAAAGGAGTTTGAAAGAAAGACAATCACATTTTTCAACGATAACGGGATCAAGAGAGGAGAATCCATCGGTCCCGAACTAATACAGGGGATTAGAGGATCTAAGATCGCGATCGTCTTGCTCTCCACCAACTAC…	3888	1295	MDLSLFLTIVAAAIGFFLIFRKLRSHQENKEFSSPSSPPSSLSSSTSSTPSTLSISSASPSSSSHVWLHDVFPSFRGEDVRDNFLSHIKKEFERKTITFFNDNGIKRGESIGPELIQGIRGSKIAIVLLSTNYASSKWCLEELVEIMKCREELGQTVIAIFYKVDPSHVKKLTGDFGKVFRNTCKGQAKEDIWRWKQALEKVATIAGYHSCNWDNEASMVEEIAKDISNKLISIVPSSDFEGFVGMEAHMKKMEPFLLLGSKEVRIIGIWGPSGIGKSTIARVLYSKYSHHFQLSVFMENIKRRCLRPYYDEYSAKLQLQEEFLSQIINQEDIKIHHLGVVQDRLKDKRVLAVLDDVDHSLQIDAMAKEARWFGPGSRIIITTQDKKLLNAHGINHIYK…	146288	7.62	4	3	R04	6295962	6300437	+	U
Rs160610	RsTN17	ATGAGATTTCGATCGTTTTTGAAAGAAACTAAGAAACAGAGAAGGCTAGTGGAAAAGAGAAAGAAAAGGAAAGCAGATGAGCTTTCAAATCCAGTGAGAAAGAAGATCCGAGTGAAATACCAGAGTCAAACTCAAGACCCATCATCACCTCCCTCTTCTTTGTCTCCTCCCTCATTTTTGTCCCCAAATTCACCTCAGTCTTCGTTGTCTCCGCTACCACCACCTCTGTCTGCTCTGTCTCCTTCATCCGCTCCATCTTCTTCCACTCACGTCTGGTTACACGATGTCTTTCCGAGCTTCCGCGGGGAAGATGTCCGCGATAACTTTCTTAGTCACATTAAAAAGGAGTTTGGAAGAAAGACGATCACATTTTTCAACGATAATGGGATCGAGAGAGGA…	3582	1193	MRFRSFLKETKKQRRLVEKRKKRKADELSNPVRKKIRVKYQSQTQDPSSPPSSLSPPSFLSPNSPQSSLSPLPPPLSALSPSSAPSSSTHVWLHDVFPSFRGEDVRDNFLSHIKKEFGRKTITFFNDNGIERGESIAPELIRGIRASKIAIVLLSRNYASSKWCLEELVEIMNCREELGQTVIAIFYKVDPSHVKKLTGDFGEVFRKTCEGKAKEEIRRWKQALEKVATIAGYHSCNWVDEAAMIEDICTDVYNKLNNSAQSSDFDNLVGMRAHMTKLELLLRLDSNEVRMIGIWGPSGIGKSTIARVLFSQYSREFQFSVFMENIKRRFPRPYYDEYSAKLQLQKEFMSQIINREDMKIQHLGVVEDRLKDKRVLAILDDVDHSLQIEAIAKEARWFG…	134898	6.39	4	3	R04	6398806	6403030	+	U
Rs175410	RsTN18	ATGGATTCTTCCTCCTTTTTCATTACCATTTTTGTAGCTGTAGTAGGCTTCTTCGAGCTTTATAGAATACTCAGATTTGAACAAGAAAACAAAGAAGACGATATTTTCTCTCCTTTCTCTTCTTCTTCTTCGTTATGTCTATCGTCACCTTCTTTGTCTCAGAACTGGACACATGATGTCTTTCCAAGCTTCCGTGGAGAAGATGTCCGCAAAGACTTCTTAAGTCACGTCCAAAAAGGTTTTGAGAGAAAGGGAATCAGACAGTTTAACGATCATGAGATAGAGAGAGGAGAATCCATCTCTTCTCAACTTGTAAGGGCCATCAGAGGTTCTAGAATCGCGGTCGTCTTCTTCTCCAGGAACTATGCTTCTTCTAAATGGTGTCTGGATGAACTGGTG…	1335	444	MDSSSFFITIFVAVVGFFELYRILRFEQENKEDDIFSPFSSSSSLCLSSPSLSQNWTHDVFPSFRGEDVRKDFLSHVQKGFERKGIRQFNDHEIERGESISSQLVRAIRGSRIAVVFFSRNYASSKWCLDELVEIMKCRREFGQIVIAIFYKVEPCDVRKQTGDFGKVFRKTCVGKTKEEVRRWRLALTQVATIAGYHSNNWDNEAAMVENIATNVSKKLTQATEFNDLVGMRAHMENMRQLLCLHLDEVRMIGIWGLPGSGKSTVTRLLFNQLSQRFDVSLYIKDIKALYTRPACYDAEFMSLLTDQHGNQVFNLGVERERLKHKKVLVVIDNVDMSVQLDAMMKESQWFGPGSRVVIAVQDRNVLEAHRIGYIYRVALPPDYEAFQIFCMAAFGQKF…	51191.9	8.61	2	1	R04	15233942	15235824	-	L
Rs181000	RsTN19	ATGACTTCTTCTTATTCTTTTTTATTGGCTGGAAGAGACTTGGATGTGTTCTTGAGTTTCAGCGGTAAGAAAGCTCTCGACATCGATTTCGGTTATGATTTGTCTCGAAATGGCATCAAGTCTTTTAAATCAGAAAGCTGGAAGGAGAAGAGTTTGAAGCCTATTGATAGACACACGCTCGAGGCTTTGACAGAGTCTAAAGTAGCAGTTGTCATGACCTCTGATGAAGAAGCTTCTTCCGTTGGGTTCCTTGAAGAGCTCCTTGTAATACTCGAGTTTCAAGAGAAGCGTTCACTCACTGTCATACCAATATTTTTAACGAAACATGCTTTGGATATGGAAGAAGTCTGTCAAGTGTTTCCAGAGAGAGCTAGGATGTGGAGGACTGTGATTGCCAAG…	1251	416	MTSSYSFLLAGRDLDVFLSFSGKKALDIDFGYDLSRNGIKSFKSESWKEKSLKPIDRHTLEALTESKVAVVMTSDEEASSVGFLEELLVILEFQEKRSLTVIPIFLTKHALDMEEVCQVFPERARMWRTVIAKLENIATQYSVSRNLALIHGTHRIKQVADDIRLMFLSCASSDFKGLAGMDRHLKAFHELLALESDKQVRTLGIWGCAGVGKTTLARYSYAEISVKFQTHLFLESVENMKQKILENIEVEEDDHERIEITEAKNKHRRVLIVADGVKDSEQGKWISEYANWFAPGSRVILIAQDKSVLEESGVNHVYQVDSLRYDEALELFSRFAFKQLYPPPEFERLSVRAVQLAGFLPMAIRLFGSYLTGRGKEEWEGTLLKLNAKQSKEAVELWK…	47401.2	5.64	1	0	R04	18757411	18758661	+	V
Rs177110	RsTN20	ATGGCTGATTTTCCCTCCTCTTCCCAAGTAGTCTCTAAACAATGGCAAGTGTTCATCAGTTTTAGCGGGCAAGATCTGCGCAATAACTTCATTAGCCATCTGGAGGGTGCTTTCAAGCAGGCTGAAATCAACTACTACATAGACAACAAAGAGACCCCGAGCGAAAGCCAGAATGTCATTTTCACTAGAATCCAGCAATCACAAATCGCATTACCAATCTTTTCAAGCCAGTACGCTGAGTCGAAGTGGTGTCTGAACGAGCTTGTTGAGGTAATGAAACAAGCGAAACAAGGAAAACTTAGAGTCATCCCAATCTTCTTTAACGTGACCCCAAAGGATGTAGGAAGTCCATACGGAAGTTTTGGCTGTAAGGTATATGTAGAAAGTCAACATAATCCA…	3471	1156	MADFPSSSQVVSKQWQVFISFSGQDLRNNFISHLEGAFKQAEINYYIDNKETPSESQNVIFTRIQQSQIALPIFSSQYAESKWCLNELVEVMKQAKQGKLRVIPIFFNVTPKDVGSPYGSFGCKVYVESQHNPSSLPIWTAALKSATGNIGLLLKNYSNERLLIQEIVSSVKEVLDRLPSLHNVISREISPVTSGSSSSSEKSLFDDAMNHRIKQLAEMIDFSCDQTQIVGIVGMPGIGKTTLAKMYFDNYSDRYVFNKIISNIREMVQLRGHHYLESELLKGQELNDEAKIFSKKIFLVLDDVSQKKHIEFLLHNRRRIRKGSKIVITTRDKSSIAELFPEIYVVPPMNDTDAWQLFKDHAFKGGVSSTTGNFPKLTQKFVDYAGGNPLALVELGKEL…	131141	8.02	5	4	R04	19933193	19937535	+	V
Rs190660	RsTN21	ATGGCTTCTTCTTCTTCATCTTCTTCTTCCCCTCGCATAAAGAGATACCATGTTTTTCCGAGTTTCCACGGTCCAGATGTTCGTAGAGGCCTTCTCAGCCATTTACGCCATCAGTTTGCAAGCAAAGGGATCACGACATTCAAAGATCATGAGATTGAGAGAGGCCACACGATCGGACCTGAACTTGTACAAGCTATTAGAGAATCAAGAGTCTATGTCGTTCTGCTCTCAAAGAATTATGCTTCTTCCAGCTGGTGTTTAGATGAGTTGGTTGAAATCTTGAACTGCAAAGAAGCTTCTGGACAGATTGTGATGACGATTTTTTACGAAGTTGATCCGTCAGATGTACGGAAACAGAGCGGAGATTTTGGAAGAGCATTCGAGAAAACATGTGCAGTG…	1647	548	MASSSSSSSSPRIKRYHVFPSFHGPDVRRGLLSHLRHQFASKGITTFKDHEIERGHTIGPELVQAIRESRVYVVLLSKNYASSSWCLDELVEILNCKEASGQIVMTIFYEVDPSDVRKQSGDFGRAFEKTCAVKTEEEKKRWIEALAYVATIAGEHFLNWTDEAAMVEKFATDVINKLNVTLSRDFDGIVGLQDHLRKLITLLCLECDDAKMIGIWGPAGIGKSTIARALFNHLSDDFRLGCFMGNLKGSYKSILGVDDYDSKLGLQSQLLSKVLNQREMRVHHLGAVKEWLKDQRVLIILDDVDDLEELDVLVRELSWFGLGSRIIVTTEDKRILKAHGIQDVYHVGFPSEKEALEILCISAFKQRYVQDDFEKVANKVAYLCGNLPLGLCVVGSSLR…	61831.9	5.87	3	2	R04	29360488	29362318	+	S
Rs191470	RsTN22	ATGGCTTCTTCTGCTCTGTCTTACTCAAGGAGAATCCATGTCTTCCCTTGCTTCCATGGACCAGATGTACGTCGAACATTTCTCAGTCATTTACACAGAGAATTTGTAAGCAAAGGGATCGTGGCATTCAAAGATACGGAGATCGAAAGAGGCCACACGATCGGACCTGATCTCGTACAAGCGATTAGAGAATCGAGGGACGATGAAGGGGAGATGGTCGAAAAGATTGCCGCTGATGTTTCCAAGAAACTGAATCTCACAATAATCTCAAGAGATTTTGAGGGGATGGTTGGAATGGAAGCTCACTTGAGAAATTTATACTCTTTGTTATGCCTCGAGTGCAATGAAGTGAAGATGATTGGAGTTTGGGGTCCTGCGGGTATTGAAGATAAGAAGATT…	1113	370	MASSALSYSRRIHVFPCFHGPDVRRTFLSHLHREFVSKGIVAFKDTEIERGHTIGPDLVQAIRESRDDEGEMVEKIAADVSKKLNLTIISRDFEGMVGMEAHLRNLYSLLCLECNEVKMIGVWGPAGIEDKKILKAHGIDVIYNVDFPSEKEALEIFCSSALKDSSPQDGFQELARKVAKLCDNLPLGLRVIGSCLRACFFNNEDIDHVTTMLVDSNLDVRNGLKILADKSLVYVSTDGKIVMHYLLQQFGNLEVVKQSNEPGKRQFLVEAQDILNVLANGTGTESVIGISFDMSKTKELFISRTAFERMHNLQFLRVYMGHSSDNVSLCRLEGMHGLSTSSRRHGVSTSSEVITLEFIPRNKSSSNTSA	41273.2	6.24	5	4	R04	29700181	29702203	+	S
Rs221040	RsTN23	ATGGTTCTTTCTGCTTTGCCTCGCCGTTGTGAACACCATATCTTTCCTAGCTTCCACGGGAAAGATGTGCGTAGAGGCTTTCTCAGCTGCTTACTGAAGGAGTTCAAAGAGAAAGGAATCGATGTCTTCATAGACAATGACATTGAGAGGAGCAAGTTGATTGGTCCCAAGCTTACAGAAGCTATAAGAGGATCGTTAATTGCAGTTGTCTTGATCTCGAGGAACTACGCTTCATCAACATGGTGTCTGAACGAGTTGGTGGAGATTATGAAGTGCAGAGATGAAGATGAGCAGATGGTGGAGGTGATTTTCTATGAAGTGGATCCATCTGACGTGAAAAAGCAGAAGGGAGACTTCGGACATGGCTTTAAGAAAACTTGTGCAGAGAAATTAACGGAT…	3561	1186	MVLSALPRRCEHHIFPSFHGKDVRRGFLSCLLKEFKEKGIDVFIDNDIERSKLIGPKLTEAIRGSLIAVVLISRNYASSTWCLNELVEIMKCRDEDEQMVEVIFYEVDPSDVKKQKGDFGHGFKKTCAEKLTDEVERWRKALQNVAQLAGYHTTNFDDDAAMIETIVTDVSNKFNDSTTSNDSDSLVGIGTHIREISSLLSLESDEVRMVGIWGPSGIGKTTIARALFRELSSKFTHTAFIESIKGKFEQNYRDEHTFMLHLQEQLLSKTLNQKDLKIGHLGVAKARLKDKKVLVVLDDVDELKQLEAMTDQTCWFGPQSRIIITTKDKKLLVAHEINHIYHVGFPSTSEALEILCLSAFRHKSPSLGFGDMAIEVTWLAGHLPLGLRVFGAYLRGMSR…	134213	5.19	4	3	R05	1264094	1268074	-	F
Rs221020	RsTN24	ATGGTCGAAGAGCACAGAGAGCATAACAGAGTTGGGTGCATGCGTCCTTGTCGAATAGTTCCTAGCCACCGATCTATTATTGATCATGATGGTCTTCCCAGACAACGCTCATCAAATCAGACATACTTCATCTCTGCTCGTCTGATGGTTCTTTCTGCTTTGTCTCGCACTTGTAAACACGATGTCTTTCCTAGCTTCCACGGGAAAGATGTCCGTAGAGGTTTTCTCAGTTGTTTACTGAAGGAGTTCAAAGAGAAAGCAATCGACGTCTTCATAGACAATGACATAGAGAGGAGCAAATTGATTGGTTCCGAGCTCAAAGAAGCTATAAGAGGATCCGTAATTGCAATTGTCTTGATCTCGAGGAACTACGCTTCATCAACGTGGTGTCTGAACGAG…	1920	639	MVEEHREHNRVGCMRPCRIVPSHRSIIDHDGLPRQRSSNQTYFISARLMVLSALSRTCKHDVFPSFHGKDVRRGFLSCLLKEFKEKAIDVFIDNDIERSKLIGSELKEAIRGSVIAIVLISRNYASSTWCLNELVEIMRCRDEHKQTVGVIFYEVDPSDVKKQKGDFGAVFDKTCVEKSTEEIERWRQALQIVAQLAGYDTSYYDDDAAMIEKIVTDVSNKLNGSTTSNDSDSLVGIETHIRKMESLLSLKSDEVRMVGIWGPAGIGKTTIARALYGELSSKFAHAAFIESIKGKFEQNYRDAHAFKLHLQEQLLCKTLNLKDLKVDHLGVAKARLENKKVLVVLDDVEELKQLEAMTDQTCWFGLQSRIIITTEDKKLLVGHGINHIYQVKFPSKSDA…	72371.3	7.03	6	5	R05	1272429	1275604	-	F
Rs285700	RsTN25	ATGGCTTCTTCTTCTTCAACGTCATCATCTCTGGCTCTCGTTTGGTTGTATCACGTCTTCCTGAGCTTCCGTGGAGAAGACGTGCGAGAAGGCTTTCTTAGCCACGTTCTGAAAGAGTTCAAAAGCAAGGGTATCATCGTTTTCATTGACAATGAGATCAAGCGAGGCGAATCTGTCGGTCCAGAGCTTGTTAAAGCGATCAGACACTCAAGGGTTGCCATTGTCTTGATCTCCCGTAACTACGCTTCTTCGAGCTGGTGTCTGGATGAGTTAGTGGAAATCATGAAGTGCAGGGAAGAGGTTGGTCAAACAGTGATGACTATCTTCTACCAAGTAGATCCGTCTGATGTTAGGAAGCAAACCGGAGATTTCGGAAAGGCCTTTGATGAAACCTGTGTG…	3357	1118	MASSSSTSSSLALVWLYHVFLSFRGEDVREGFLSHVLKEFKSKGIIVFIDNEIKRGESVGPELVKAIRHSRVAIVLISRNYASSSWCLDELVEIMKCREEVGQTVMTIFYQVDPSDVRKQTGDFGKAFDETCVGKTEEVKQSWRQALKDVAGIAGYHSSNCGNEADLINKVASDVMAVLGFTPSKDFDDFVGIEARMMEIKSKFILQSEQVKVIGIFGPAGIGKTTTARVLYNQLSPNFPFSTFLENIRGSYEKPCGNDYQLKLRLQKNLLSQIFNKGDIEVHHLRGAQEMLSDKKVLVVFDEVDNWWQLEEMANQPGWVGPGSIIIITTEDRKLLKALKLGIDHIYEIKYPTRDESLQIFCQYAFGQNSPDHGFENLAREVTWLAGDLPLGLRVMGSY…	126416	8.09	4	3	R05	44605471	44610680	-	F
Rs284960	RsTN26	ATGGCTTCTTCATCATCCTCATCATCTCCGGCTCCCAATTTGTTGTATCACGTCTTCCTGAGCTTCCGTGGTGAAAACGTGCGCAAAGGCTTTCTTAGTCATGTTCTGAAAGAGTTCAAAAGCAAGGGAATCAATGTTTTCATTGATAACGAGATCAAGCGAGGTGAATCTGTCGGTCGCGAGCTTGTTAAAGCGATCAGACATTCAAGGGTTGCCGTTGTATTGCTCTCCCCTAACTACGCTTCTTCAAGCTGGTGTCTAGGTGAGTTGGTGGAAATCATGAAGTGCAGGAAAGAGGTTGGTAGAACAGTGTTGACCATTTTCTACCAAGTAGATCCATCTGATGTTAGGAAACAAACGGGGGATTTCGGAAAAGCCTTTGATGAAACCTGTGTGGGG…	3876	1291	MASSSSSSSPAPNLLYHVFLSFRGENVRKGFLSHVLKEFKSKGINVFIDNEIKRGESVGRELVKAIRHSRVAVVLLSPNYASSSWCLGELVEIMKCRKEVGRTVLTIFYQVDPSDVRKQTGDFGKAFDETCVGKTEEVKQVWRQALEDVAGIAGYHSSNWGSEADLINKVASDVMAGLGFRLPKDFDDFLGIEARITEIKSKFILQSEQVKVIGILGPPGIGKTTTARVLYNQLSPDFPFSTFLENIRGSYEKSRGNDYRLKLRLQKNLLSQIFNKGDIEVHHLRGAPKMLSGKKVLVVFDEVDNWWQLEEMANQPGWVGPRSIIIITTEDRKLLKALGLGSDHIYRMKCPTRDESLQIFCQHAFGQKSPDHGFERLAREITWLAGYIPLGLRVMGSCL…	145810	5.18	5	4	R05	44989640	44994420	+	F
Rs316570	RsTN27	ATGGATTCTTCCTTATTCCGTACAGTTTTTGTTGCTGCAATAGGCTTCTTAGCATTCTATATATCCAATCACGAAAACAGAGAACACGATTCTTTTTCTTCCTCTTCATCATTAAGTCTCTCTTCACCTTCACTTTCTTTGTCTCGTAACTGGACACATGATGTCTTTCCAAGCTTCCACGGGGAAGATGTCCGAAAAGACTTTTTAAGTCACATTCAAAAGGGGTTTGAGAGAAAAGGAATCAAACAATTCAATGACAATGAGATGGAGAGAGGAGAATCCATATCTTTTCAACTTGTAAGGGCCATTAGAGGATCTAAAATCGCGGTCGTCTTGTTCTCGAAGAACTATGCTTCTTCAAAATGGTGTCTTGATGAACTGGTGGAGATTATGAAGTGT…	1398	465	MDSSLFRTVFVAAIGFLAFYISNHENREHDSFSSSSSLSLSSPSLSLSRNWTHDVFPSFHGEDVRKDFLSHIQKGFERKGIKQFNDNEMERGESISFQLVRAIRGSKIAVVLFSKNYASSKWCLDELVEIMKCRREFGQIVIAVFYKVDPSDVRKQTGDFGKVFRQTCTGKTNEEIRRWRVALAEVAPIAGYHSNNCQSEYSLCNLHFLSTLHELITPRDNEADMVENITTDVSKKLTHFMRSIDFNYDLVGMGAHMEEMRRLLYLDSDEVKMIGIWGLPGIGKSTITKYLFKQLSQRFNVSLYIKDINALYTRPASSDVEFMSLLTYQNDNEVIDLGVEREKLKRKKVLVVIDNVHRSVQLDAMMKVSPWFGPGSRVVIAVQDREVLEAHTIDDVYGV…	53271	6.65	2	1	R06	17292564	17294428	-	L
Rs354650	RsTN28	ATGGCTTCTTCTTCTTCTTCTTCTTCTTCTTCTTCTCCAATGATCACCAATTGTGCACACGAAGTATTCCTCAGCTTCAGAGGACACGACGTCCGCCGCAAGTTCCGTTCCCACTTTCTCAAGGAGCTCGACCGCAAGGTAATCACCTTCAAGGACGATGAGATGGAAAGAGGCCACTCTATTGCGCCTGAGCTTATCAAGGCCATACAAGGATCCAGGATCTCAGTTGTAGCGTTTTCCGAAAACTTTGCAAATTCGAGCTGGTGTTTGGATGAGTTAGCCGAGATCATGAGGTGCAGAGAGGAACGAGGCCAAATCGTGATACCCATTTTCTACGAAGTGGATCCTTGTCATGTCAGGTATCAAACCCACGCCTTCGGAGAGATCTTTGAAAAGACT…	3423	1140	MASSSSSSSSSSPMITNCAHEVFLSFRGHDVRRKFRSHFLKELDRKVITFKDDEMERGHSIAPELIKAIQGSRISVVAFSENFANSSWCLDELAEIMRCREERGQIVIPIFYEVDPCHVRYQTHAFGEIFEKTCEGIEEEKKHMWRQALIHAANIAGEDSRNWPDEAKLVEKVVNDVSRKLNSTASNDFEDMVGIKSHMKNMNSLLNLESEEVLMVGVWGLCGVGKTTIGRALFSQLSCQFQGSMFIDKTKKNLTRAKSDDYNTQLYLQTQFLAEVLDQKDIKIQCLRALEERLGHKRVLVVFDDMDDHVLLNALVGKTTWFGPRSRIVVISEDREFLRARGIGSDRIYEVALPSGELALQMFCRCAFHQDSPPDGFMELATEAVKLTGNLPLSLNVLG…	131598	5.9	6	5	R06	46454063	46461218	-	J
Rs394910	RsTN29	ATGAGGGATAGAGCCACGAAACATCCACTAGTGAAAGGCTTCCTCTCTTGCCATTGGCCTTCATGCAATTTTCTATGCGTTATACCCATGTGTATGGACGGAAAGTCCGCTAATCTAATGATATCAGAGCCAATGGAGCCAGCCATTGTTGCTGCTTTTATAGGCGGGGGCTTCCTCATGCTTTTAGGAAAACTCAGATTCCATAAAGATAACAGAGAACAAAATTCTTCTTCTTTGTCTTCATCATCTTCATTAACCCTTTCATCAGTTCCTCTATCTTCTTTGTCTCGCCCCGCACAGACTTACCATGTCTTTCCCAGCTTCAGAGGCGAAGATGTTCGTAGAGACTTTTTCAGTCACATTCAGATGGAGTTCCAAAGAAATGGAATCACTCTGTTC…	1593	530	MRDRATKHPLVKGFLSCHWPSCNFLCVIPMCMDGKSANLMISEPMEPAIVAAFIGGGFLMLLGKLRFHKDNREQNSSSLSSSSSLTLSSVPLSSLSRPAQTYHVFPSFRGEDVRRDFFSHIQMEFQRNGITLFIDNKIKRGEPIGPELLRAIRASKMAIILLSRSYASSEWCLDELVEIMKCREEEGKTVIPIFYGVDPSDVENLAGDFGKVFRETCAGRTEEKIKRWKHALVEVATNAGYHSTNWDNEASMIGQMAKDISEELKNSTLSRYFDGLVGMRAYLVKLEPLLGLCSVAGSAYNKLPDSSQLSDFMENVKAKYTRPWSRTIFTAHDQKVVWAGGINSISRARDFSPNDVEALQIFCVHVFRQKLPPDSSSPPWLDGPGISRWLSRIDFVKPI…	60200.4	8.85	4	3	R07	6246173	6248294	+	R
Rs401540	RsTN30	ATGGCTTCATCTCGCAGCCGGAGCTTACAGGTGTTCCCAAGCTTCAGAGGCGAAGATGTTCGGCGAACATTCCTCAGCCACCTAATCGGTGCTCTCGATCGCAAACTAGTCCGCACCGTATTCAAAGACAGTCAGATCGAGCGTGGCCACTCGATCAGCCCAGCTCTCGTGCAGGCTATTAGAGACTCCAGGGTTTCGATCATAGTGCTCTCCAAGAACTACGCTTCCTCCAGCTGGTGCTTAGACGAATTGCTGGAGATCTTGAAGTGCAGGGAAGAGTTAGGTCAGATTGTTATGACCATCTTCTACGATTTGGACCCTTCTCATGTTAGGTATCAAACCGGAGAATTCGGTAAGGCCTTTGAGAAAACTTGCGAGAAGAAAACGGTAGATGAGGCT…	3189	1062	MASSRSRSLQVFPSFRGEDVRRTFLSHLIGALDRKLVRTVFKDSQIERGHSISPALVQAIRDSRVSIIVLSKNYASSSWCLDELLEILKCREELGQIVMTIFYDLDPSHVRYQTGEFGKAFEKTCEKKTVDEAKQWRLALTEVANIHGHHSRKWDSEAHMIEDFVNDVSCKLNCSQSSSEEFDGLIGVEVHIANMVSLLCLDAEEQVLMVGIWGPSGIGKTTIARALFGRLSHRFQRCVFIDRSFVDKTLENFRRINLDDYGVKLQLQQKFLSEILDHKDVKIDHLGVLGGRLQNHRVLIVLDDVDDRLLLDALVGQALWFGSGSRIIVITKDVHLLRSHGITTERVYEVVFPSEDQALEMFCQSAFKRNSPPDGFTDLAVQVSKLAGNLPLGLNLLGS…	120924	6.02	4	3	R07	8969398	8973049	+	R
Rs382950	RsTN31	ATGGCGTCCTCTTCCTCTCGGACTCGCCTTTGGAAGTACGATGTGTTCCTGAGCTTTCGAGGACCAGACACTCGGAAAAACATTGTCAGCCATATATACTCGGCACTCCGTAACAAAGGAATCTTTACTTTCAAAGACGACCGGACGCTGGAGAAAGGAAACTCGATTCCAGACGAACTCGTAACAGCCATCCAGACCTCACGGTTCGCCCTAGTTGTCATCTCAGAAAATTACGCCGCTTCGACTTGGTGCTTGGAGGAGCTCCGGATGATAATGGAACTTCAGGCGGTGGAAGGTGGCATCAGCGTGGTCCCAATCTTCTTTGGAGTTGCGCCATGTGACGTCAGACATCAGACAAAAAGTTTTGCGACTGCGTTTGCTAGCATGGTAAGACCCGAA…	3423	1140	MASSSSRTRLWKYDVFLSFRGPDTRKNIVSHIYSALRNKGIFTFKDDRTLEKGNSIPDELVTAIQTSRFALVVISENYAASTWCLEELRMIMELQAVEGGISVVPIFFGVAPCDVRHQTKSFATAFASMVRPETYAKVPRWRTALTQVANLSGFDSSVCVDDATMVEDVVRHLLDGLFPAHTPDEDVVGMSRHMEGLASLLEMESEEEVRFVGISGMGGVGKTTIAKYLYNRFSRQFPVRCFIDGVAKDYKEQGLPYLRKKFLSQIFRDEHVTLGSVVAGSDEIKSRLWHQKVFAVLDDVDQVEQLHGLAKEPTWFGSGSRIIILTRDKGLLDTCGVTNVYHVKCLDQDDALKMFKHISFGGGPCPDGFEKLLIRASRLAHGLPFALHSYSLHLHRKTA…	129548	6.16	5	4	R07	14314633	14319173	-	E
Rs382940	RsTN32	ATGAGTACTGGTATTGATTCTGTATCCCGTCTGGATGTGTTTCTGAGTTTCAGAGGCCTAGACGTGCGTAGAAGTTTGGTTAGCCATCTCTATACTGAGCTTTCTCGGAGGGGCATAAAATGTTCTTTAGATGAGGAGGAGGAGAAAGATAGAGGGAGGCAGGTTTCACCTTCCCTTCTCCGTGCAATTTCAGAGTCGAAAGTGGCAGTGGTTGTGTTATCTAATTACTACGCTTCTTCGAGCTGGTGTTTGGATGAACTGGAAAACATTATGAGTCATGCTCGAAATAAATCGACGGCCGTGGTGCCTATCTTCTACGAGGTAGATTCTTCTGACGTGAGAAATCAAAGTGGCATATTCGGGGAGGAATTCGAGAGACATGGTCAAGAAGAGAATCCA…	1596	531	MSTGIDSVSRLDVFLSFRGLDVRRSLVSHLYTELSRRGIKCSLDEEEEKDRGRQVSPSLLRAISESKVAVVVLSNYYASSSWCLDELENIMSHARNKSTAVVPIFYEVDSSDVRNQSGIFGEEFERHGQEENPETLQKWRDALIKLTYKPGFSSHDSQDDSKLVREITRHVSSLLSESRLQKELRPGKSIEENTLTAKKTSSGRLVSDSDKLMSIISDSSNSLVTMDRHMEVMYEILELQSTSEVRIVGISGVTGIGKTTIARLIHQKLSTAFQSHSFLDTSKIVHDPISGTQGIGKTSILSSLYQNSFQDHYSLKTSKTIHDQGLVSRASSSGSMKKLPSPRGLKRKSLQTSSDLGSDDKRTLFWHQKRSLVIVDNVETIKQLEEIMKDVSWLGPGSR…	59770.9	7.67	2	1	R07	14336349	14338291	+	E
Rs382920	RsTN33	ATGGCTTCTTCATCCTCTTCGTCTGCTATGTGGAAGTACGATGTGTTCCTAAGTTTCAGGGGAGAAGACACCCGCAAGAACATTGTCAGCCATCTGCACAAAGAACTTGTCAACAGAGGAATCGTTGCCTTCAAAGATGATAAAAGGCTTGAGATGGGGGACTCCATTTCCCAAGAAATCACCAGAGCCATCCAAGAATCAAGATCCGCTCTTGTGATTCTCTCCAAAACCTATACTTCATCTAGGTGGTGCCTGGACGAGCTCCTGATGATAATGGATCTCCACTTGAAGAATGGGATGAAAGTCGTCCCCGTTTTCTATGGAGTTGATCCTTCTCATGTGAGACATCAGACTGGGAGTTTCACGTTGGAGAAATACCAAGGCTCAGAAATGGCTAAT…	3777	1258	MASSSSSSAMWKYDVFLSFRGEDTRKNIVSHLHKELVNRGIVAFKDDKRLEMGDSISQEITRAIQESRSALVILSKTYTSSRWCLDELLMIMDLHLKNGMKVVPVFYGVDPSHVRHQTGSFTLEKYQGSEMANKVSNWREALTQVASLVGKDSETCENEASMVEEIVEAISNHVFVMQPVDFSDLVGMDEHMERLKTLLRMESKDEVRMIGIWGMGGIGKTTIARCLFGRFSRLFPARCFLKNVSKICRDHGVSYLREKFLSTTLCLPENSSLELEPHEIKDRFGNRKVFVVLDNVDDITQVHVLSKDSGWFGPGSRIIIATRDKGLLNAWGVRTLYEVKCLDDDASLKVFNQLAFEGGFPPSDVYEKLSIRASWLGQGLPAAIEAYGLFFRRLTSVKE…	144037	5.85	7	6	R07	14347614	14352133	+	E
Rs416210	RsTN34	ATGGAGGCTCCGGTTCTTTCGAAGCCGCACAGGTACAAGCACGACGTCTTCCTCAGCTTCCGATCCGAAGAAGAAGATGACTTCTCAGAGCGTCTATGCAACGCGCTAAGAAAGGAGGTCCGTGTCTTCCGCGACAACGAAGGCACTGAGATCAACAAAAGACTCGCTGAAGCCATGGAGGACTCAGCAGCCTCCGTCGTCGTCTTCACCCGCCACTACGCGGACTCTCGATTGTGCCTAGATGAACTAGCAATGCTCTGCGATCTCGGATCATCTCTGGATCGTCCCATTTTGCCGATATTTTACAAGGTCGATCCCTCTCACGTGCGCAAACAGAAGGATCCTTTCGAAAACGATTTTAAAGAACACGAGAAAATATTCAGCGTGGAAGAGGTACAA…	4128	1375	MEAPVLSKPHRYKHDVFLSFRSEEEDDFSERLCNALRKEVRVFRDNEGTEINKRLAEAMEDSAASVVVFTRHYADSRLCLDELAMLCDLGSSLDRPILPIFYKVDPSHVRKQKDPFENDFKEHEKIFSVEEVQRWRDAMELVGNLAGYVYRKDSVEDDNDTIKLVVKKVLAQVSNTPEKVGEYTVGLEARVEDMMKLVDVKSTGDDVQILGLYGMGGIGKTTLAKRFYNLILENFEDHRVFISNVRDKSSDQNGLIDLQKTFIKSLFGTVPEIEDVNSGRDKIRGRVHEKKILAVLDDVDNVDQVDALVGERSWYGEGSLIIITTRDEEVLRKLSVSGKYEVNCLTEVQALNLFSYHSLGKQEPTESLMEISKNIVKITGKLPLAVEVFGSHLRDKKED…	154762	5.84	5	4	R08	5506240	5510763	-	B
Rs433810	RsTN35	ATGTTTCCTCCGGTTGCTTTGGCTTCTTGTTCCTCCTTTTCTTCTCGCAATTGGTCATACGATGTTTTCCCGAGCTTCAGAGGTGAAGACGTCCGCAAAAAATTCCTCAGCCACTTTCATAAGGAGTTAGAACGTAACTCGCTCATTGCTTTCAAAGACAACGAGATAGAGAGAAGCCAGTCAATCGCCCCAAAGCTTGAACAGGCGATTAGAGAATCGAGGGTTGCTGTGGTGGTGTTCTCTAAAAACTACGCCTCGTCAAGCTGGTGTCTTAACGAGTTGCTGGAGATTCTGAAATGCAAAAAGCATGGTCAAACGGTGATACGAATATTCTACGATTTGGATCCTTCTGATCTTAGAAACCCGTCGGGAGACTTTAAAGAGACATTTGAAAAGACT…	1698	565	MFPPVALASCSSFSSRNWSYDVFPSFRGEDVRKKFLSHFHKELERNSLIAFKDNEIERSQSIAPKLEQAIRESRVAVVVFSKNYASSSWCLNELLEILKCKKHGQTVIRIFYDLDPSDLRNPSGDFKETFEKTCKNKEEKVINEWKKALTEAANILGFHLKNWDNEAKMAEEISRDILHKLSLTPKNFEEYVGIKYHIEEMSSLLQLDSEEVRMCGICGTSGVGKTIIARALFNNLSSKFQSSVYLDRAFFSKCGEGYDRPTFNDYNMKLHLQRKFLSEIMEKRNMMMIGPIEERLKHQKVLIFIDDVDDPHALNAVAGQTRWFGSGSRIIVVTNDRRLLEAHGIDFRYEVDPPSPEDALKIFCQAAFKQNSPPDGLEEFASEVVQLAGRYPLGLNALG…	64625.1	4.93	2	1	R08	28761158	28762948	-	B
Rs449160	RsTN36	ATGGCTCTGACTTTCCTCTTGGGCGTTTTCTCCTTCATTGTCTTCTGCTTAGGATTACGACGTTTCCTTCACTTTGACAGGAGAAAAGAACCAACTCATCTTCTGCATCATGTAACTCCCACAGGTGCTGATGCTTCACCGGAGGCTGAATCATCTGCGCGTCCCGCTCAATCACTCACGTCCCTGCCTTTATGGAAGTACGACGTCTTCCTCAGTTTCAGGGGAACAGACGTACGCAAAGGCTTCCTCAGCCATCTCTACAAAGCTCTCACCGACAACGGCATCCACACTTTCCGTGACGACGCAGAGCTCCAGCGAGGGAACTTCATCAGCCCGGCTCTCCTCGGAGCGATCGAACAGTCAAGATTCGCTGTCGTTGTCCTCTCCGAGAACTACGCC…	2925	974	MALTFLLGVFSFIVFCLGLRRFLHFDRRKEPTHLLHHVTPTGADASPEAESSARPAQSLTSLPLWKYDVFLSFRGTDVRKGFLSHLYKALTDNGIHTFRDDAELQRGNFISPALLGAIEQSRFAVVVLSENYATSRWCLQELVHITKCVEDKKKQMELIPVFFGVDPSHVKRQSGNFAKAFAEHDKRPNKETVESWRKAMSTVGFISGWDSRNWNEESKLIEELVQDLSDRLFSPVSTSDTGEWIGMSTHMRSIYPLMRKDPKDVRMVGIWGMGGIGKTTIAKYIYKGFLNKFDGACLLENVKKEFKRYGPSHLREKILSEIFRKKDMNTWNKDSDVMKQRLQGKKILLVLDDVDDVQQLEELAGSSHWFGPGSRIVITTRDRRVLDQHDVEPERIYEV…	111773	8.79	4	3	R09	665550	670043	+	E
Rs456040	RsTN37	ATGGCTTCCTCTTCTTCATCCGCTACCCCAGAGTTTGATGTCTACCTGAGCTGCGCAGAAGACACCAGGAAAGGTATGGTCTCACATCTTTATCGTTCGTTGTCTCAAAGAGGCATTACGACTTACACACGTGATGACAAGCTGGAGAAGAGAGCCTCGTCCCCTGATTCTGAGTTTTCCGACCAATGGAAATATACCATAGATGCAAAAGTTTCCGTTGTCGTTGTCTCGAAGAGCTATCTAGCCTCTGCTTGGTGCCTGAACGAGCTCCAAACAATACTAAACTTCCTCGACATAGGCCGTCTGTTAGTTCTTCCCATTTTCTACGGAGTCGATCCTTCAAATGTGAAAAACCAGACTGGAGAAGTCGAAGAACCCTTCAGAAAGCTTGGTGAAAAG…	1353	450	MASSSSSATPEFDVYLSCAEDTRKGMVSHLYRSLSQRGITTYTRDDKLEKRASSPDSEFSDQWKYTIDAKVSVVVVSKSYLASAWCLNELQTILNFLDIGRLLVLPIFYGVDPSNVKNQTGEVEEPFRKLGEKYPEKDQAWRMSLIDVSNLFPQDLHNLSGEAELVEAITKRVEVLLRYSDKSSNPRGTYPLTTKVNGLFGMDRQMLALYKLLDLNSNEEVRLIGICGPGGVGKTTLAKLAYEDMSKHFHAHVFVDNAKNIYQQDPDESQETFTSGKIQRWSQKRTRDVSTGVIKSTVGHRKVLLVIDSVDSMEQLKDIADIVGWCGSRSRVILVTQDKNLLDNFDVKHVYEVNSLRYDEALQLFSQSAFKETNPPTSFESLSLRAVQIASFLPLTLKI…	50881.8	5.7	2	1	R09	5312463	5313922	+	E
Rs455970	RsTN38	ATGAACAAAATCTTGAAAAAAATATCGTGCTTTAAGACAAAAGTTAAATCTTCATTGCGACTACTCGAATCAAAGTCATCACTCTCTTCTTCATCTTCTTCCTCTTTCACTCCTCAGAGATACGACGTCTTTCTAAGCTTCAGAGGCCCAGATACTCGCAAGAACCTCGTCAGTTTTCTCTACAAGGAGCTAGTGGAGAAAGAGATTCGAACTTTCAAAGACGACAAGGAGTTGGAGAGAGGCCGTCAGATTTCACCGGAGCTTCTCCAAGCCATCAAAGGGTCAGAAATCGCCGTCGTGGTTGTCTCTAAGACTTACTCAGCTTCCAAATGGTGTCTTGAAGAGCTCGTGAAGATCTTGAGACTCGAGAAGAAGGGTTTGATCAAAGTGCTGCCTATT…	1314	437	MNKILKKISCFKTKVKSSLRLLESKSSLSSSSSSSFTPQRYDVFLSFRGPDTRKNLVSFLYKELVEKEIRTFKDDKELERGRQISPELLQAIKGSEIAVVVVSKTYSASKWCLEELVKILRLEKKGLIKVLPIFYEVDPSDVRRQIGAVAKHFKKHEKRESREKVETWREALTYLADISGECSKNWEDDSKMVDGIKERISKMLFSVTSKNANNLIGIDEHMNELYPRLDLNSNEGVRVIGIWGRGSMGRSALARHVCENISHNFEAHCFLEDVRRISQHCRKSHIREELLSKMQGDGLNIKSSHRCLKAIKARLKNKKVLLVANDVDKIEQLEALGEDFSWFGPGSRVVITTQDRQLLSSWGVKSVYEVEFLKCYEVRKLFRSEAFKQREDHVGLEQS…	50490.3	9.43	2	1	R09	5354863	5356308	+	E
Rs484940	RsTN39	ATGGCATCTTCCTCATTTACGTCTCGTAACTACATCTACAGTGTCTTTGCGAGCTTCCACGGTCCAGACGTCCGTAAAACACTTCTCAGTCACATACGTGAACAGTTTACCCACAGCGGGATCACTATGTTCGATGATCAGGCGATTGCGAGAAGCGCAACCATCGCCCCTTCACTCACAGAAGCTATAAAAGAATCTAGGATCTCGATCGTGATTCTCTCCAAGAACTATGCTTCGTCAAGCTGGTGTTTAAATGAACTGGTGGAGATATTGGAACGCAAGAAAGCTATGGGGCAGATAGTCATGACCATCTTCTATGGAGTGGATCCATCCGATGTACGGAAACAGACCGGGGAATTCGGGATCGCTTTCAATGAAACTTGTGCAAGTAAGACGGAC…	3132	1043	MASSSFTSRNYIYSVFASFHGPDVRKTLLSHIREQFTHSGITMFDDQAIARSATIAPSLTEAIKESRISIVILSKNYASSSWCLNELVEILERKKAMGQIVMTIFYGVDPSDVRKQTGEFGIAFNETCASKTDEERQKWSKALNEVGNIAGEDFLRWSNEAKMIKKIARDVSNKLNATPSRDFDGMVGLEAHLREMESLLDFDDDGVKVVAISGPAGIGKTTIARAIHSLHSYRFQLTCFVDNLRGSYPNGFDEYGLKLRLQEEFLSNILKQDGIRICHLGVIEERLHDQRVLIILDDVNNIKQLEALAGDISWFGRGSRVVVTTENKELLQQHGINNTYHVEFPSRRDAHEILCRYAFKQSYPHAGFEELALQVTDLCGNLPLGLRVVGSSLRGKKED…	119113	6.25	5	4	R09	27060989	27064675	-	D
Rs484910	RsTN40	ATGGCATCTTCCTCATTTACGTCTCGTAACTACATCTACAGTGTCTTTGCGAGCTTCCACGGTCCAGACGTCCGTAAAACACTTCTCAGTCACATACGTGAACAGTTTACCCACAGCGGGATCACTATGTTCGATGATCAGGCGATTGCGAGAAGCGCAACCATCGCCCCTTCACTCACAGAAGCTATAAAAGAATCTAGGATCTCGATCGTGATTCTCTCCAAGAACTATGCTTCGTCAAGCTGGTGTTTAAATGAACTGGTGGAGATATTGGAACGCAAGAAAGCTATGGGGCAGATAGTCATGACCATCTTCTATGGAGTGGATCCATCCGATGTACGGAAACAGACCGGGGAATTCGGGATCGCTTTCAATGAAACTTGTGCAAGTAAGACGGAC…	1599	532	MASSSFTSRNYIYSVFASFHGPDVRKTLLSHIREQFTHSGITMFDDQAIARSATIAPSLTEAIKESRISIVILSKNYASSSWCLNELVEILERKKAMGQIVMTIFYGVDPSDVRKQTGEFGIAFNETCASKTDEERQKWSKALNEVGNIAGEDFLRWSNEAKMIKKIARDVSNKLNATPSRDFDGMVGLEAHLREMESLLDFDDDGVKVVAISGPAGIGKTTIARAIHSLHSYRFQLTCFVDNLRGSYPNGFDEYGLKLRLQEEFLSNILKQDGIRICHLGVIEERLHDQRVLIILDDVNNIKQLEALAGDISWFGRGSRVVVTTENKELLQQHGINNTYHVEFPSRRDAHEILCRYAFKQSYPHAGFEELALQVTDLCGNLPLGLRVVGSSLRGKKED…	60446.9	5.65	2	1	R09	27062969	27064675	-	D
Rs484930	RsTN41	ATGGTTTCTCCCATTTCTTCCTCGCCTCGGACTTGGAGATACCGCGTCTTCACCAGCTTCCATGGACCAGACGTCCGTAAAACGTTTCTCAGTCATTTACGCAAACAGATTAACAAGAATGGGATTTCGATGTTTGACGATCAAGGAATCGAGAGAGGCCAAACCATTGCCCCTGAACTCACACAAGCAATCAGGGAATCGAGGATCTCGATCGTGGTGCTGTCCAAGAACTATGCTTCTTCCAGCTGGTGTTTGGATGAGCTGGTGGAGATTCTGAAGTGCAAGGAAGAAACTGGGCAGATAGTGATGACGGTCTTCTACGGAGTAGATCCATCTCATGTGCGGAAACAGACAGAAGATTTTGGGAAAGTTTTCAATGAAACTTGTGCTGGTAATACG…	1626	541	MVSPISSSPRTWRYRVFTSFHGPDVRKTFLSHLRKQINKNGISMFDDQGIERGQTIAPELTQAIRESRISIVVLSKNYASSSWCLDELVEILKCKEETGQIVMTVFYGVDPSHVRKQTEDFGKVFNETCAGNTEVKRQKWSQALTDVGNIAGEHFLNWVKEADMIEKIATDVSNKLNATPSKDFDGMVGLETHLREIKSLLDLDNDGVKMVAITGPAGIGKSTIARALHSLLSNRFQLTCFVDNLRGTYPIGLDEYGLKFRLQEEMLSKTLNQNSLRICHLGVIKERLHDQRVLIILDDVNNIKQLEALAGDISWFGPGNRVVVTTENKELLQQHGINNTYHVEFPSRREAFEILCRYAFRQSYPHDGFEELSLKITELCGKLPLGLCVVGSSLRGKKV…	61382	5.88	3	2	R09	27066332	27069904	+	D
Rs619980	RsTN42	ATGGCATCTTCCTCATTTACGTCTCGTAACTACATCTACAGTGTCTTTGCGAGCTTCCACGGTCCAGACGTCCGTAAAACACTTCTCAGTCACATACGTGAACAGTTTACCCACAGCGGGATCACTATGTTCGATGATCAGGCGATTGCGAGAAGCGCAACCATCGCCCCTTCACTCACAGAAGCTATAAAAGAATCTAGGATCTCGATCGTGATTCTCTCCAAGAACTATGCTTCGTCAAGCTGGTGTTTAAATGAACTGGTGGAGATATTGGAACGCAAGAAAGCTATGGGGCAGATAGTCATGACCATCTTCTATGGAGTGGATCCATCCGATGTACGGAAACAGACCGGGGAATTCGGGATCGCTTTCAATGAAACTTGTGCAAGTAAGACGGAC…	1599	532	MASSSFTSRNYIYSVFASFHGPDVRKTLLSHIREQFTHSGITMFDDQAIARSATIAPSLTEAIKESRISIVILSKNYASSSWCLNELVEILERKKAMGQIVMTIFYGVDPSDVRKQTGEFGIAFNETCASKTDEERQKWSKALNEVGNIAGEDFLRWSNEAKMIKKIARDVSNKLNATPSRDFDGMVGLEAHLREMESLLDFDDDGVKVVAISGPAGIGKTTIARAIHSLHSYRFQLTCFVDNLRGSYPNGFDEYGLKLRLQEEFLSNILKQDGIRICHLGVIEERLHDQRVLIILDDVNNIKQLEALAGDISWFGRGSRVVVTTENKELLQQHGINNTYHVEFPSRRDAHEILCRYAFKQSYPHAGFEELALQVTDLCGNLPLGLRVVGSSLRGKKED…	60446.9	5.65	2	1	R09	27076012	27077718	-	D
Rs619990	RsTN43	ATGGTTTCTCCCATTTCTTCCTCGCCTCGGACTTGGAGATACCGCGTCTTCACCAGCTTCCATGGACCAGACGTCCGTAAAACGTTTCTCAGTCATTTACGCAAACAGATTAACAAGAATGGGATTTCGATGTTTGACGATCAAGGAATCGAGAGAGGCCAAACCATTGCCCCTGAACTCACACAAGCAATCAGGGAATCGAGGATCTCGATCGTGGTGCTGTCCAAGAACTATGCTTCTTCCAGCTGGTGTTTGGATGAGCTGGTGGAGATTCTGAAGTGCAAGGAAGAAACTGGGCAGATAGTGATGACGGTCTTCTACGGAGTAGATCCATCTCATGTGCGGAAACAGACAGAAGATTTTGGGAAAGTTTTCAATGAAACTTGTGCTGGTAATACG…	1626	541	MVSPISSSPRTWRYRVFTSFHGPDVRKTFLSHLRKQINKNGISMFDDQGIERGQTIAPELTQAIRESRISIVVLSKNYASSSWCLDELVEILKCKEETGQIVMTVFYGVDPSHVRKQTEDFGKVFNETCAGNTEVKRQKWSQALTDVGNIAGEHFLNWVKEADMIEKIATDVSNKLNATPSKDFDGMVGLETHLREIKSLLDLDNDGVKMVAITGPAGIGKSTIARALHSLLSNRFQLTCFVDNLRGTYPIGLDEYGLKFRLQEEMLSKTLNQNSLRICHLGVIKERLHDQRVLIILDDVNNIKQLEALAGDISWFGPGNRVVVTTENKELLQQHGINNTYHVEFPSRREAFEILCRYAFRQSYPHDGFEELSLKITELCGKLPLGLCVVGSSLRGKKV…	61382	5.88	3	2	R09	27079376	27082948	+	D
Rs484790	RsTN44	ATGAACTCTCTGATGGCCTCTTCTTCTCCTCCTCCTCCTCCTCTCACCTGGAGATACCGCGTGTTCACGAGCTTCCATGGACCAGATGTCCGTAAGACGTTTCTTAGTCACTTGCGCAAACAGTTTGCCTTCAATGGGATCAGGATGTTCGATGATGAAAGGATCGAGAGAAGTCAAGTTATTGCTCCTGCACTCACACAAGCAATCAGAGAATCGAGGATCTCCATCGTAGTGCTCTCCAAGAACTATGCCTCTTCCAGCTGGTGTTTGGATGAGCTGCTGGAGATTTTGAAGTGTAAGGAAGAAATGGGACAAATCGTGATGACCGTCTTTTACACCGGAGTAGATCCATCTGATGTGCGGAAACAGAGCGGTGAATTTGGGGAAGTTTTCAAGAAA…	2193	730	MNSLMASSSPPPPPLTWRYRVFTSFHGPDVRKTFLSHLRKQFAFNGIRMFDDERIERSQVIAPALTQAIRESRISIVVLSKNYASSSWCLDELLEILKCKEEMGQIVMTVFYTGVDPSDVRKQSGEFGEVFKKTCARKTEEKRQKWTQALTHVGNIAGEHFLNWDNEAEMIDKIGRDVSEKLNATPSRDFDDMVGLEAHLREMESLLDLDNDEVKMVAISGPAGIGKTTIARALHSRFSESNRFQLTCFVDNLRGSCRNGLDEYGLKLRSQEKFLSKILNQNGMTICHLGAVKEWLHDKRALIILDDVDDLKQLEALAHETTWFGRGSRIVVTTENKELLQQHGINNTYHVRFPTRREALEILCRYAFRQNYPHYGFREPALKVTELCGDLPLGLRVVG…	83644.1	5.88	5	4	R09	27146515	27149853	-	D
Rs619960	RsTN45	ATGAACTCTCTGATGGCCTCTTCTTCTCCTCCTCCTCCTCCTCTCACCTGGAGATACCGCGTGTTCACGAGCTTCCATGGACCAGATGTCCGTAAGACGTTTCTTAGTCACTTGCGCAAACAGTTTGCCTTCAATGGGATCAGGATGTTCGATGATGAAAGGATCGAGAGAAGTCAAGTTATTGCTCCTGCACTCACACAAGCAATCAGAGAATCGAGGATCTCCATCGTAGTGCTCTCCAAGAACTATGCCTCTTCCAGCTGGTGTTTGGATGAGCTGCTGGAGATTTTGAAGTGTAAGGAAGAAATGGGACAAATCGTGATGACCGTCTTTTACACCGGAGTAGATCCATCTGATGTGCGGAAACAGAGCGGTGAATTTGGGGAAGTTTTCAAGAAA…	2193	730	MNSLMASSSPPPPPLTWRYRVFTSFHGPDVRKTFLSHLRKQFAFNGIRMFDDERIERSQVIAPALTQAIRESRISIVVLSKNYASSSWCLDELLEILKCKEEMGQIVMTVFYTGVDPSDVRKQSGEFGEVFKKTCARKTEEKRQKWTQALTHVGNIAGEHFLNWDNEAEMIDKIGRDVSEKLNATPSRDFDDMVGLEAHLREMESLLDLDNDEVKMVAISGPAGIGKTTIARALHSRFSESNRFQLTCFVDNLRGSCRNGLDEYGLKLRSQEKFLSKILNQNGMTICHLGAVKEWLHDKRALIILDDVDDLKQLEALAHETTWFGRGSRIVVTTENKELLQQHGINNTYHVRFPTRREALEILCRYAFRQNYPHYGFREPALKVTELCGDLPLGLRVVG…	83644.1	5.88	5	4	R09	27166720	27170058	-	D
Rs485330	RsTN46	ATGGCTTCTTCTTCTTCTTCTTCGCTTCGGTCCTGGAGATTCAACGTCTTCACCAGTTTTCACGGACCTGACGTCCGTAAAACATTTCTCAGTCATTTACGGGAACAGTTTAATCGCAATGGGATTTCCATGTTCGATGATGAAAGGATCGAGAGAGGCCAAACCATTGGCCCTGAACTAATGGAATCGATTGGAGAATCGAGGATCGCGATCGTGTTGCTCTCGAAAAATTATGCTTCTTCGAGCTGGTGTTTGGATGAACTGTTGGAGATTTTGAAGTGCAAGGAAGATATGGGACAAGTCGTGATGACGATCTTCTACGGAGTAGATCCATCTGCTGTAAGGAAACAGACCGGAGATTTTGGGAAATTTTTCAACGAAACTTGCGCTAGTTATGGA…	3315	1104	MASSSSSSLRSWRFNVFTSFHGPDVRKTFLSHLREQFNRNGISMFDDERIERGQTIGPELMESIGESRIAIVLLSKNYASSSWCLDELLEILKCKEDMGQVVMTIFYGVDPSAVRKQTGDFGKFFNETCASYGEGERRRWSKALNDVGNIAGEHFLNWVNEAKMIAKIAKDVLQKLNATPCRDFEGIVGLDAHLKEIESLLDLDYDGVKMVAITGPAGIGKTTIARALHSLLSRRFQLTCFVDNLREICPSGLDEYGWKKRLQENFLSKVLNHKDMRICHLGAVKENLCDQKVLIILDDVNSLKQLEALANESAWFGPGSRIVVTTENLEILQQHGIGSTYHVGFPFDEEAIEILCRCAFRLRSPLYGFEVLCTRIIRLCGNLPLALCVVGKSLRGKKK…	126396	6.18	4	3	R09	27954926	27958567	+	D
Rs494610	RsTN47	ATGGCTGCTTCTGCTTCCTCCTCCTCCTCCTCCTCTACCATGGTCAAACTAGTCTCTCCCTCTCCCCGGGTATTTGTCAATTTCAGAGGCGATGAACTGCGCGACAACTTCATAAGCCATCTTGAGACGGCCTTGCGAGACGGTGGCGTCAACTACTTTATCGACAATCTATTAGATGCAGGGACCGATCTCAAAGACCTTTTCAGTGAGATTGAGGATTCAGAGATCGCTTTGGCAGTCTTCTCGAAAAGGTACTCAGAATCCAAGTGGTGCTTGAACGAGCTAGTGAAGATTATGGAGAAGGTGGAGGAGAACAAACTCCATGTCATCCCCATCTTTTTCAAAGTGAAGGTGGATGATGTGAAGAAACAGATTGGAGATTTCGAGCGGAACTTATTA…	3579	1192	MAASASSSSSSSTMVKLVSPSPRVFVNFRGDELRDNFISHLETALRDGGVNYFIDNLLDAGTDLKDLFSEIEDSEIALAVFSKRYSESKWCLNELVKIMEKVEENKLHVIPIFFKVKVDDVKKQIGDFERNLLGGGPGERPEMPKWEKALHSATGKLGLNLSKYRNERELIVDIILEVKKKVVLISSVRGGERSNMLLSPSISSVSSIRSTICRTIEQRHKDLPLYGIEQRLNQLEGKLFDIKCAESRIVGIIGMPGIGKTSLATSYYNKWNHKFVIRENILSVREKSKTYGTDWLQNALLKGQACNEKADMFSKKILYVLDDVSHKDQVDFLHTKRKWIKGGSKIIITTRDKSSIQELVDDIYVVPCLNDKEARQLFNIHAFEDQTSSATGNFPKLSK…	135186	8.07	5	4	R09	33870156	33874808	-	V
Rs494640	RsTN48	ATGGCTTCTTCTTCTTCGTCATCCTCTTCTCGCAATTGGTTATACGATGTTTTTCCGAGCTTCAGTGGAGAAGATGTCCGCAAGACGTTCCTCAGCCACTTTATGAAGGAGCTAGATCGGAAACTTATCATTGCTTTCAAAGACAATGAGATCGAGAGAAGCCGATCGCTTGGTCCGGAGCTTAGACAAGCGATTAAGGATTCAAGGATTGCGGTGATCATTTTCTCCACAAACTACGCCTCTTCAAGCTGGTGTATGAATGAGTTGCTTGAGATTGTGAAGTGCAAAGAAGAGTGTTGTCAAATGGTCATACCGGTTTTCTACGGTTTGGATCCTTCACATGTGAGGAAACAGACGGGAGACTTCGGGAAGATCTTTGACCAGACATGCAAAAATAAA…	3531	1176	MASSSSSSSSRNWLYDVFPSFSGEDVRKTFLSHFMKELDRKLIIAFKDNEIERSRSLGPELRQAIKDSRIAVIIFSTNYASSSWCMNELLEIVKCKEECCQMVIPVFYGLDPSHVRKQTGDFGKIFDQTCKNKTEDEIIRWRGALIDVANILGYHSVTWDNEARMIEEIANDVLGKLNLSPSYEVEDFVGIEDHIRAMSSLLDLESEEVRMVGIWGPSGIGKTTIARALFNRLSRRFQSSVLIDKVFISKSMEFYRGANLGDYNMKLHLQRAFLAEVLDMRYIKIDHLGAVEKMLRHRKALIFIDDLDDQDVLDALAGRTQWFGSGSRVIVVTKDKHLLRAHGIDHIYEVHLPSYKLALQMFCRSAFRKNSPPDGFKELASEVVFCAGSLPLGLDVLGS…	133963	5.91	5	4	R09	33895547	33899870	-	V
Rs537610	RsTN49	ATGAAGAACGAAGTGTTCTTGAGTTTCAGAGGAGAGCAGACCCGCAGAACTTTTCTAAGCCATCTCCTTAGTTCCTTCAAGAAGAAAGACATCACAAATTTCACATCTTCAGAGTCTTGTCCCGTGTCGGTTCAAGCCCTCCAAGTATCTCTGGTTGCGATCCCTATTATCTCAAATGACCACTCGTCTTTGGACTTGTGGGCTGATGACTTGGCCACGATTATTGATTGTGAGAAGAAAGGAACTTTGACCGCAGTGCCTGTCTTCTTCCAAGTTGATCCTAACGATTTCTTAAAAATGTTGAGAACTGCAGGAAAAGACGCGCAAACCATGCAAGAACCTCAGAGGAGGTCCCTTGAGATTGTCAAGAAGTGGCTTGACGCTCACATAATCAACAAG…	1404	467	MKNEVFLSFRGEQTRRTFLSHLLSSFKKKDITNFTSSESCPVSVQALQVSLVAIPIISNDHSSLDLWADDLATIIDCEKKGTLTAVPVFFQVDPNDFLKMLRTAGKDAQTMQEPQRRSLEIVKKWLDAHIINKSGFNSLDCKDDSELVGKVTRFVSDKLTSASTSRYQKTSTGASPSRSLKFLSKLDTSVKMHNKPLLRRSVDVRRSSCAEDLRALTLRATSPIIGVCGVEGVGKTSLARHVYDDISPQFQHYFFFRNRIPTPDISYKPNSLLTDLAREVLKGSSFHGRSIDAIKDMIRHRKVLLVADGVDDTKQLKGIIKEASWLGPGSRVIVITKDRSVLTQCGVKHIYELKCPKFEEALALFSEFAFKERNPLPGFEELSFLAVQVSNRLPLTLKM…	52751.7	9.41	2	1	RUS00079	15648	17146	-
Rs537580	RsTN50	ATGTCTACCTCTTCTTCATCCTTTATCTCCAAGTTTGATGTCTTCCTAAATTTCAGCGCAGAAGAAGACACGAGCAAAGCTTTTGTAACAGATCTTTACCGTTCGTTATCAGCAAAAGGCATTCCAACTTACTACAAAGATGACAAGCTAGAAGAGGGAGTCTCATCTTCGGGTTCTGACCTAAGCAAATGTATTAGAGATTCAAAACTAGTCGTTGTGGTGGTCTCGGAAACCTATCCTACCTCTGTATCGTGCCTGAACGAGCTCCAAACAATACTAAACTTGCACGACGAAAGTCAGCTCTCGGTCCTAGTCATCTTCTATGGAGTGGAAACTTTGAATATAAGAAAACAGACTGGAGAATACGCAGAACCTTTCCGAAAACTTGGTGAAGAGTAT…	1257	418	MSTSSSSFISKFDVFLNFSAEEDTSKAFVTDLYRSLSAKGIPTYYKDDKLEEGVSSSGSDLSKCIRDSKLVVVVVSETYPTSVSCLNELQTILNLHDESQLSVLVIFYGVETLNIRKQTGEYAEPFRKLGEEYSVEKVQSWRRALTKLAGISGLDSRFWTKEAEIVNLITNEISLVISHKPICPSIFKADGPVAMDRHMHALYELLDVNSNKEVRMVGIWGPGGVGKTTLAKFAYEEMSVNFHVHMFVDNSEKNYHQDHQEIQEETQIDIIKSALGQRKGLLVVDSVDNLQQLKDIAEIVGWFGSGSRVIFITQEKNLLDEIGVEHVYELQALRYDEALQLFSRYAFKQQYPPTSFESLALRAVQVASFLPLTLQILGSSLHGKDERTWEEELQKLEGD…	47224.5	5.1	2	1	RUS00079	23111	24672	-
Rs540850	RsTN51	ATGGATTATGGTTTCCTCTATATGGCTGCTACTCTATTCTGCACGATTTTGAGTCGTCTGATTTATGCTTATAGAAAATCCAAATCCAACCATATCTTCCTAAGCTTCTGCAGGAAAGATGTCTTTCCGGGCGTCTTTCTCAGCAGGGAGCTCAGGAAGAAAAGAATCGTCCCGTTCACTGACAATGATATAGAGAGGAGTAAGTCCATGAAAGCTATCAGGAGATCAAGGATTTCGCTTGTCTTGCTCTCAGACAACTATGCTTCTTCGACACTGTACTTGAAAGAGCTGGTGGAGATCATCAAGTGCAGAGAAGAGTTGGGACAAACGGTGGTTTCTGTTTTCTATCACGTGGATCCGACGGATGTGAAGAATCAGACTGGTGAATTTGGGAAGGTC…	2055	684	MDYGFLYMAATLFCTILSRLIYAYRKSKSNHIFLSFCRKDVFPGVFLSRELRKKRIVPFTDNDIERSKSMKAIRRSRISLVLLSDNYASSTLYLKELVEIIKCREELGQTVVSVFYHVDPTDVKNQTGEFGKVFLTTCDGKTKEEIRRWKHALREVAQIVGYHSENWETEEEMFRDIANDISNKLNDSKPSSNIGRLAWMGDHVKEMKELLRLDLGEARVIGVSGLPGSGKTVIANYITQCLSHQFQLSTLIDIKGGYPRTFHDELELQNQLFSQLINQKDIIGESSHPGVAQERFKDKKVLVVLDDVDQLGVRQLQVLAREVWGFGPGSRIILTSQDRALLEAHGIKHIYKVGFPESDEPLRIFCMYAFRQKSPYFAFRKLAQLITTLSGELPAGLRF…	77728.6	9.36	5	4	RUS00465	23660	26236	+
Rs540550	RsTN52	ATGGCGTCTTCTTCTTCTGCCGTAAATATATTCCACGTCTTCACGAGCTTCCACGGCCCAGATGTCCGTCGTGGATTCCTCAGTCACTTGCAGAGTCACTTCGAAAGCAAAGGGATCAAAATGTTCAAAGACCAGAAGATCGACAGAGGCTATTCCATCAAACCTGAACTCTTTAAAGCAATTGGAGAATCCAGGGTCTGCCTCGTTCTCCTCTCCCAGAACTACGCTTCTTCTGGCTGGTGCTTAGATGAGCTAGTTGAAATCTTGAGATGCAGAGAGACTTTAGGGAAGACTGTGATGACAGTTTTTTACCAAGTTGATCCGTCCAGTGTTCGAAAACAGAAGGGAGACTTCGGGAGCGCTTTCATGAAAACTTGTCAAGGGAGAGATGAGGAAACA…	1674	557	MASSSSAVNIFHVFTSFHGPDVRRGFLSHLQSHFESKGIKMFKDQKIDRGYSIKPELFKAIGESRVCLVLLSQNYASSGWCLDELVEILRCRETLGKTVMTVFYQVDPSSVRKQKGDFGSAFMKTCQGRDEETTQGWKEALTDVANIEGEHSDNWVNEAEMIQQIAIDVSNKLNLTPSRDFDGMVGLEAHLTNLKSLLCLQCDDDVKMIGIWGPAGIGKTTIARAFYEQLPSGFSFKCFMEDLKGSYKSNGNYDSKLGLQRLLLSRILKDSDDIKVHHLGAIKEWLGDQRVLIILDDVDDLEKLEVLAKEPSWFGPGSRIIVTTEDKQILRAHGINDIYNVEFPSEEEAREIVSLHAFKETSVRDGFEELVDKVAGFCSNLPLDLAVVGSALRGRSKTE…	62996.9	5.4	2	1	RUS00483	46107	47938	+
Rs551930	RsTN53	ATGGGTTCACTGTCTCGCACTTCGAAGCATGATGTCTTCCCGAGCTTCTGTGGAAGAGACGTGCGCAAAAGCTTTCTTAGTCACCTTCTGAAAGAGCTCAAAAGCAAGGGAATCCAAACTTTCATAGATGACGAGATTGATCGAGGCCAACCTATCGGTCCCGAGCTCGTACTAGCGATCAGAGAGTCAAGGGTTGCCATTGTCTTGCTCTCCCCTAACTACGCTTCTTCAAGCTGGTGTTTGGATGAGTTAGTGGAGATAATGAAGGGAAAGGCAGAGGATCAAGATGAGTTGGAGGAAATCATGGAGAGGGATCAACAAAAAGTGATATCCATTTTCTACGAACTGGATCCATCTGATGTTAGGAAGCAGACCGGAGATTTCGGGAAAGTATTTGAA…	2973	990	MGSLSRTSKHDVFPSFCGRDVRKSFLSHLLKELKSKGIQTFIDDEIDRGQPIGPELVLAIRESRVAIVLLSPNYASSSWCLDELVEIMKGKAEDQDELEEIMERDQQKVISIFYELDPSDVRKQTGDFGKVFEKTCVGKEEKVKAWRQALEGVANIAGYDSRRWDNEADLINKIAVELMSVLGFTPSKDFDDFVGIGAQITEIKTKLILQSEQVKMIVLVGPAGIGKTTTATVLYNQLSPNFQFSTFLENIRGNYEKPCVDSWWQLEATAYQRKWFGPGSTIIITTEDRKLLKTLRLGINHIYEMKYPTEDESLQILCQYAFGKKSPGKRFEKLAREVTWLAGDLPLALRVMGSYLRGMSRREWIEALPRLRSSLDREIESTLRFSYDGFLALRVVFEK…	111101	5.03	6	5	RUS00535	40759	44211	+
Rs582380	RsTN54	ATGGCTTCTCCTCCTTGCCATTCTTCAGTCGTCTGGAGAACAGACCTTTTCGTGAGTTTTAGAGGAGAAGATGTGCGTAAAACATTCGTGAGCCATCTATTCTGCGAGCTTGATCGTATGGGGATCAACACTTTCAGAGACGATTTGGATCTTGAGAGAGGCAAGTTTATCTCCTCAGAGCTTGTAGATGTGATCAAAGGCTCCAGATTTGCGATCGTTGTGGTCTCTAGGAACTACGCATCTTCAAGCTGGTGCTTGGACGAGCTCTTGAAGATCATGGAATGTAAGAACACGGTTGATCAGACGATCATACCCGTTTTCTACGAAGTTGATCCTTCGGATGTGAGAAGACAGGCTGGGAGTGTCGGTGAGGGTGTTGAGAGTCATAGTGACAAGAAG…	810	269	MASPPCHSSVVWRTDLFVSFRGEDVRKTFVSHLFCELDRMGINTFRDDLDLERGKFISSELVDVIKGSRFAIVVVSRNYASSSWCLDELLKIMECKNTVDQTIIPVFYEVDPSDVRRQAGSVGEGVESHSDKKKVKKWREALTQLAYISREDSRNWKDESKLVKKIVKDISDRLVPNSLDDSNELIGMSSHMDFLLSMLSTEDEDVVRMVGIWGMGGVGKTTIAKYLYNKLSSRFQAHCFMENVKEVCNRYGVNLYRESFYAECLEREI	30903.3	5.84	2	1	RUS01070	7645	8530	-
Rs023730	RsTNL01	ATGGCATCTTTTTCTTCTTCACCTCGCACCTGGAGATACCGCGTCTTTGCGAGCTTCCACGGAGCAGACGTTCGTAAAACATTTCTGAGCCATTTAAGAAAACAGTTTAACTATAATGGGATTACAATGTTCGATGATCAAGGGATCGAGAAAAGCCAAACAATCGCACCTGCTCTCACACAAGCGATTAGGGAGTCAAGGATCTCAATCGTCTTGCTATCAAAGAACTATGCTTCTTCGAGATGGTGTTTGGATGAGTTGTTGGAGATTATCAAGTGCAGGGAAGCTATGGGACAAATAGTCATGACGGTCTTCTACGGAGTCGATCCATCTGATGTGCGGAAACAGACTAGAGAGTTTGGGAGGGCTTTCAGTGAAACATGTTCTCGAGCAACAAAA…	3153	1050	MASFSSSPRTWRYRVFASFHGADVRKTFLSHLRKQFNYNGITMFDDQGIEKSQTIAPALTQAIRESRISIVLLSKNYASSRWCLDELLEIIKCREAMGQIVMTVFYGVDPSDVRKQTREFGRAFSETCSRATKEKRRAWSQALNDVGNIAGEHFQNWDNESKMIEKISRDISNKLNTTISRDFEDMVGLDAHLEKMKYYLDLDKEDEAKIVGICGPAGIGKTTIARALHSLLSSSFQLSCFVENLRGSYNSGLDEYGLKLRLQEQLLSKILDQNGMRIYHLGAIQERLCDQKVLIILDDVNDLKQLEALANETSWFGPGSRIIVTTEDQDILERHGIKTTYHVGFPCREDALEIFYTYAFRKFQPPDAFKKLAERVTKSFDNLPLGLRVVGSALRGKEE…	119613	5.51	1	0	R01	13205762	13209929	+
Rs101070	RsTNL02	ATGCTCCGAGAAACTAATGTCTTCGCGAGCTTCCACGGGGCGGATGTCCGTAAAACACTTCTCAGTCACATACGCGAACAGTTCAACCGCAACGGAATCACTATGTTTGACGATCAAGAGATTGAGAGAAGCGCAACAATAGCCCCTTCACTCACCAAAGCCATAAAAGAATCGAGGATCTCGATTGTGATTCTCTCCAAGAGGTATGCTTCGTCAGGTTGGTGCTTGGATGAACTGGTGGAGATATTGGAGTGTAGGAGAGCTATGGGACAGATAGTGATGACCATCTTCTATGGAGTGGAGCCATCCCATGTACGGAAACAGATTGGAGACTTCGGGATAGCCTTCAGTGAAACTTGTGCACGTAAGAACCCTACGGACGAGCGAAGGCAGAAATGG…	3033	1010	MLRETNVFASFHGADVRKTLLSHIREQFNRNGITMFDDQEIERSATIAPSLTKAIKESRISIVILSKRYASSGWCLDELVEILECRRAMGQIVMTIFYGVEPSHVRKQIGDFGIAFSETCARKNPTDERRQKWINALNDVGNIEGEDFLRWDNEAKMIKKIAKDVLDKLNATVPSKDFDGMEGLDGHLTEMESLLDLEDDGVKMVAIYGPAGIGKTTIARALHSLIRDRFQLTCFVDNRKGSYSPGLDDYGLKLRLQEELLSNILNQNCIMTISHLGVVKERLCDKRVLIILDDVDNIRQLEALANEPTWFGSGSRIVVTTENKELLQQHGINNTYHVGFPSDVEAIDILRKYAFRKRCPHDDDFEVIAERITELCGKLPLGLRVVGSSLRGKTKVEEW…	114706	7.34	1	0	R02	2460581	2463961	+	E
Rs093020	RsTNL03	ATGGAGCTTGAGCGCAACTTGATCGCTACATTCATCGACCATGGCATCGACAGAAGCCGCCCTATCGGACCTGAGCTATTATCGGCGATAAAAGACTCTAGGATCGCAATTGTCATCTTTTCTAAGAACTACGCCTCGTCAACATGGTGTTTGAACGAACTGGTGGAGATCCACAAGTGCTTTAAGGATCTGGATCAGATGGTTATACCTATATCTTACCATGTCGATCCTTCTGAGGTTCGAAAGCAGACCGGAGAATTCGGTGAGAGGTTTAAAGAAACCTGCAAGGAGAAAACAGAAGATGATAGAGAAAGAGTCGTTGTGATAACTCAAGATAGAAAACTTTTAAAGTCTCAAGATATTGAGCTTATTTATGAGGTGGAGCACCCATCGTACGAT…	1152	383	MELERNLIATFIDHGIDRSRPIGPELLSAIKDSRIAIVIFSKNYASSTWCLNELVEIHKCFKDLDQMVIPISYHVDPSEVRKQTGEFGERFKETCKEKTEDDRERVVVITQDRKLLKSQDIELIYEVEHPSYDLAMQIFCRSAFGKNSPPYGFKELAEEVASHSSNLPLGLSVLGSSLKGLSKEEWVKMRPRLLNSLYGKIKNTLKVCYDRLDVEEQELFLWIACLSDGRKVNFLKDLLGDSAEIGLKILNDKSLIRWESTGAVRMHSLLQKLGKEINHADPRENRRFLTEAEDICDVLTDNTMKIHFKECVKVLNFYNSWSRETGKGRLYLPDRGLHHFPRKLRLLRWDDYPSKGMPFNFRAECLVELKMKYSKLEKLWEGT	44481.3	7.57	2	1	R02	10106970	10108707	+	W
Rs092500	RsTNL04	ATGAAGTGCAGGGAAGAGATTCAACAAACAGTGATGACCATTTTCTACCAAGTGGATCCATCCCATGTTAGGAAGCAGACGGGAGATTTCGGAAAGCTCTTTGAGAGAACATGTTTGGGAAAAACGGAAGAAGTGAAGCAGGCATGGAGGCAAGCTTTAAAAGATGTCGCGGGTATAGCTGGTTATCACTCTAGCAACTGTGACAATGAAGCTGAAATGATCAACAAAGTAGCCTCAGATGTCACGGCTGTGTTGGGGTTTACACCATCAAAAGACTTTGATGACTTTGTTGGCATTGGAGCTCATATCACGGAGATAAAATCGAAGCTGATCCTACAATCAGAAGAAGCTAAGATTATAGGGATTGTGGGTCCTGCCGGGATTGGGAAGACGACCACT…	2931	976	MKCREEIQQTVMTIFYQVDPSHVRKQTGDFGKLFERTCLGKTEEVKQAWRQALKDVAGIAGYHSSNCDNEAEMINKVASDVTAVLGFTPSKDFDDFVGIGAHITEIKSKLILQSEEAKIIGIVGPAGIGKTTTARVLYNQLSPGFSLSSFLENIKGSYEKPCGVAQENLSGKKVLVVLDEVDNWWQLEAMANKRGYFGSGSIIIITTEDRKLLKALGLGVHHIHEMKFPTEDEALQIFCQYAFGKKSPDNGFERLSWEVTGLAGNLPLGLRVMGSYLRGMSREYWINSLPRLRSSLDTEIESILRFSYDSLSYKDKALFLHIVCFFGYFKVDRVKQCLEKSGLDVKLGLQGTAKVIGIVLRTLNGEEIQISKNAFEGLKSLQFLSVDHRTLCIPEGLNC…	109122	5.48	2	1	R02	19906927	19910552	+	R
Rs068350	RsTNL05	ATGGCTGCCGCATCTTCCTGCAAATCCGATCCTTCCCGCCGTCAGTACGATGTCTTTCTCAGCTTCCGAGGCGCAGACACGCGCCACTCCTTCACCTGCTATCTCCTCGACTTTCTTCGCCGGAAAGGGATCGACGCTTTCATCGATGAGGAACTTCGGCGAGGCAACGATCTCTCCGCGCTTCTCGAGAGGATCGAGCAATCGAAGATCTCTATCGTCGTTTTCTCGGAGAACTACGCGAATTCCGCGTGGTGCTTAGAGGAACTAGTGAAGATCATGGAATGCAAGAAGACTTTCGAGCAGGTGGTCTTACCGGTCTTCTACAAAGTTTCTGCAGATGACGTGAGCTGCCAGACTGGGAAATTCGGAGCTCCGTTCGAAAGATCTGAAGAGATCTTC…	3678	1225	MAAASSCKSDPSRRQYDVFLSFRGADTRHSFTCYLLDFLRRKGIDAFIDEELRRGNDLSALLERIEQSKISIVVFSENYANSAWCLEELVKIMECKKTFEQVVLPVFYKVSADDVSCQTGKFGAPFERSEEIFQGSEHRVPAWKEALRAASDIAGYVLPERSPECDFVDKIAKETFKVLNKLSPSEFRGLPGIESRMMELEKLIDFEETSSVRIVGVLGMAGIGKTTVADCVYKQNYNRFDGYCFLANVQNESKLHGLDYLQQKLLRKLLDEENLDVGAPEGAHDFFKHRLGNKKLLIVLDDVASEDQLIKLIGGAGKDLYREGTRIVITTSNKKLLEKVVNETYVVPRLSGRESLELFCLSAFSSNLCATPELMDLSNKFVDYSKGHPLALKLLGSDL…	139501	6.8	1	0	R02	28387855	28392713	+	R
Rs053740	RsTNL06	ATGTTCTTGTGGAACCCGAAGGACTGCATCAGTGATTTGGCTAATCGACCTGATCCAGATGATGGACCGAGACGGAGTACTGTCATCGGCAAATTTCGTAATGCAGCGGTTAAGGAGTTTGGTCCGAAGGATACTTCTGTCGACAAGACGAACTACCAGATAGTTTTGGAACTGGACACACGCGGTGATAAGTCCATACAGAAGAAGGTCATGGAGAAAGTTTCTGCACTAAGTGGAGTCTATGATGTATCCCTAGATACGGAGACTGACACGTTAATCATTAAAGGGGACACTAAACTACACATGGTAGTAGAAGAGGTGGGAAACTATTGCGATTGCATAAGCGCAAATATGAGTATCATGCAACCTGAGAAAGAAGATGAAAAGAGTGTTTTGGAA…	2919	972	MFLWNPKDCISDLANRPDPDDGPRRSTVIGKFRNAAVKEFGPKDTSVDKTNYQIVLELDTRGDKSIQKKVMEKVSALSGVYDVSLDTETDTLIIKGDTKLHMVVEEVGNYCDCISANMSIMQPEKEDEKSVLEGKVSAGNLPPSTSGSGDSGSEINTPVVSGKSIITPSSMNLDMYWYSFRDFLDQRKRPLTLSGCTAKDAIDFLCMRQTSANAEALVRGLSAACEADGITPKENPFRSLPVITYLKETRRITREADCVLVFWCSDNLDEDETHFVEAILKELLEQGVTPLTYSLSQRENLDEKMMLYRSNVGIMVVSNSFAYSRQSLDHLVAIMEHCKAKHLLITPLYLKVTPSEILGWEGRFEQVLPSYSDFVQADRIQKWKAALTDMASIDGHQWS…	110035	5.26	9	8	R02	34262139	34273405	+	U
Rs053720	RsTNL07	ATGGCTTCAGCTTCGTCTTCCTCCAAGCGTCAGTTCGACGTGTTTGTGAGCTTCCGTGGTGCTGACACGCGTAACACCTTCACTTCTTACCTCCGTCAGTCCCTGCACCGGAAAGGCATAGATGCTTTCTTTGATGAGAAACTCCGGCGAGGTCAAGATCTCTCAGTCCTCTTTGACAGGATCGAGCAGTCCAAGATGTCCATCGTCGTCTTCTCGGAGAACTACGCCAACTCCACCTGGTGCTTGGAGGAACTCTGGAAGATAATGCAGTGCAGGGAGAAATGCGGTCATGGTGTGATACCCATCTTTTACAAAGTCAAGAAGTTTGATGTGGAGAATCAGAAAGGGAGCTTTGAGGCTCCTTTCAAGAACCCTAAGGAGAGTCTCAAGGGAGATGGG…	3420	1139	MASASSSSKRQFDVFVSFRGADTRNTFTSYLRQSLHRKGIDAFFDEKLRRGQDLSVLFDRIEQSKMSIVVFSENYANSTWCLEELWKIMQCREKCGHGVIPIFYKVKKFDVENQKGSFEAPFKNPKESLKGDGQKVGAWKEALRAASNILGFVLPEERPESEFVEKIAKETFRMLNDLSPCEISGFPGIESRSKELEDVYKRNHRQFDGYCFLEDVDKELEWHTLSHLREKLLCKLLDEDDLDVRALGRLEDFLRNKKVFIVLDNVTKENQVKDLIGPLEQYRKGSRIVITTRDKKLLHNNTDATYLVPRLNDREAMELFSLGAFPDNLYPTEEYLDLSNKFVYYAKGHPSALKLLGSGLCQKEKTYWMEKWERLRVMPDKEIQKELKRSYEELDDEQR…	130943	6.39	4	3	R02	34275889	34279885	+	U
Rs042570	RsTNL08	ATGGATTCTTCTTTTTCCCTCCTTGGGATTTGCGCTGCTACTATAGGATTCGTCACGATTCTGGTTAAGCTATTACGTCCGGTTTACAGAAGATTCAGATCCAATCGACGAAACGAAACAGTGGCTTCATCTCCTCAATCGTCTCCCAATTTCTCAACTCCATCAAGTGATTTCGAAGCAGTGCCTAATCGATTACTCCTACGCGCCGTCTACATCTACTGCGAAGAGACGTTACAGTACACCTTCGCCAGCCACCTCTCCGTGGATTTCCGCCGGAAACGCATTGCTGCGTTTGTAAATTGCGATAGGAATCCGGATGCGACGGAGGGAGCGAGCGCTTCTGTGGTGGTTTTCTCCGAGAGCTACTTGTCCTCCACCTCATGCCTGGACAAGCTCGTG…	4374	1457	MDSSFSLLGICAATIGFVTILVKLLRPVYRRFRSNRRNETVASSPQSSPNFSTPSSDFEAVPNRLLLRAVYIYCEETLQYTFASHLSVDFRRKRIAAFVNCDRNPDATEGASASVVVFSESYLSSTSCLDKLVTVLQCRRKTGQVVVPVFYGVSPSDVAMPEHGSADRIREWSSALKELRDLPSHQCSEESNECQVVEEIVKDVYEKLFPTEQVGINSRLLEIEQLLCKQPWGIRRIGIWGMPGIGKTTLAKAVFDDISGGYEASCFIKHFDKAFSEKGLHRLLEEHFGKILKELPRVCSSITRPILPGEKLRKKRTLVVLDDVKNPLVVESFLGGFHWFGPGSLIIITSRDKRVYRHCQINHVYEVQSLSENEALQLLSQCAFGNDIRDQKRQELLME…	164880	6.03	1	0	R02	42230537	42235555	-	U
Rs042580	RsTNL09	ATGGTGGTTTCCTCCGTACAATCACCGCCTCAGCACCAAGTGTTCATCAATTTCCGAGGCAAACAGCTGCGTAACGGTTTCGTCAGCCACCTGGAGAAGGCCCTGAGAAAAGATGGAATCAATGTCTTCTTCGACAGAAACGAAACTAAAGGTAAAGATCTCAGCATCCTCTTTTCGAGGATCGAAGAATCCAGGATCGCGCTAGCCATCTTCTCAACGCTCTATACGGAGTCTAACTGGTGCTTGAACGAGCTGGAGAAGATCAAGGAGTGCGTTGACTTGGGGAAGCTTGTGGTCATCCCCATCTTCTACAAGGTGGAGACCGACGATGTGAAGAATCTCAAGGGAGTGTTTGGTGACAAGTTTTGGGAGCTGGCTAAGACTTGTAAAGGTGAAAAG…	3339	1112	MVVSSVQSPPQHQVFINFRGKQLRNGFVSHLEKALRKDGINVFFDRNETKGKDLSILFSRIEESRIALAIFSTLYTESNWCLNELEKIKECVDLGKLVVIPIFYKVETDDVKNLKGVFGDKFWELAKTCKGEKLDKWREALEDVPRKLGFTLTEMSDEGEYISKIVGEVMKVLSDFSTGVEVDDVPIEDPDSEEADPDSPPLYGIETRLKQLEEKLDFECESTLTVGVVGMPGIGKTTLTKMLYEKWQHKFLRCVFLHDVCKLWKDRMMDRNIFIKELLKDDDLNQQVAADLSPESLKAVLLSKKSLVVLDNVSDKQQIEVLLGECDWIKKGSLVFITTSDRSVIEAKVDDTYEVLRLSGRDSFHYFSYFAFGGKHYYTPKGNFMNLSRLFADYAKGNP…	126136	6.31	2	1	R02	42235756	42239416	+	U
Rs130880	RsTNL10	ATGGCAGATTCTTCTTCACCTTTGTCATTGCAGCCTTGCCACTGGAGACACCATGTGTTCCCAAGCTTCAGTGGCCAAGACGTCCGCAGAACCTTTCTCAGTCACCTTCTCAAGGAGTTCCGGCGAAAGGGAATCCGCACGTTCATAGATAACGATATCAGGAGAAGCCAAATGATTGGTCCTGAGCTGGTACAGGCTATCAGAGAATCAAGGTTTGCGGTTGTAGTGTTGTCCAAGAGATATGCATCTTCTAGGTGGTGTTTGGATGAGTTGGTGGAGATCAAGGAATCTAGCAAAACGGTTATGCCCGTTTTCTACAAGGTTAATCCATCTCATGTGAGGAATCTAAACGGAGAATTTGGAACGGCATTTGAGGAAGCATGTCAAGGCAAACCAGAG…	2754	917	MADSSSPLSLQPCHWRHHVFPSFSGQDVRRTFLSHLLKEFRRKGIRTFIDNDIRRSQMIGPELVQAIRESRFAVVVLSKRYASSRWCLDELVEIKESSKTVMPVFYKVNPSHVRNLNGEFGTAFEEACQGKPEDVKQRWRDALVYVADIAGESSQNWDSEADMVEKIAMSISNELNSAASGGDSDNLVGISAHMREMDSLLCLESNEVKMVGIWGPAGIGKTTVARALFNQLSKNFQHSIFVENVRGCYIRTGLDRDGFKLRLQEQFLSEVIDHRHMKIHELGLVKERLQDLKVLVVLDDVDKLEQLDDLMKHSQWFGPGSRIIVTTEDKRLLRAHGINLIYEMGFPSISEALQIFCQSAFGKSSAPDGYVELASEITNLAGYLPLALKVLGSSLRGMN…	103839	5.71	4	3	R03	19212947	19222395	-	J
Rs136780	RsTNL11	ATGGCCTCTTCTTTTTTCCTTCCCACTGTTGCTGCTGCTGCAGCAGCCTTTAGCTTCTTCACCCTTTTTGGGAAGTTCAGATTCCATAAAAAGATAGATCCTTCTTCTCTATCTCCTACATCAACTCCAACTACTTTGTCTCACAATTGTACACACCATGTCTTTCCAAGCTTCCGGGGGGAGGATGTCCGCAGAGACTTTTTCAGTCACATTCGGAAAGAATTTCAAAGAAAAGGAATCACACCTTTCAACGATAATAAGATCAAGAGAGGAGAATCCATCGGTCCCGAACTCATAGGGGCTATTAGAGGATCTAAGATAGCGGTAGTCTTGATCTCGAGGAACTATGCTTCTTCCAAATGGTGTCTTGACGAGTTGGTGGAGATAATGAAGTGCAGG…	3921	1306	MASSFFLPTVAAAAAAFSFFTLFGKFRFHKKIDPSSLSPTSTPTTLSHNCTHHVFPSFRGEDVRRDFFSHIRKEFQRKGITPFNDNKIKRGESIGPELIGAIRGSKIAVVLISRNYASSKWCLDELVEIMKCREELSQTVMAIFYKVDPSDVKKLTGDFGKVFRKTCAGKSKEDTERWRQALAKVATVAGYHSSNWDNEAAMIEKIATDVSNELINSTVSSDFDSLVGMRTHIENVEPLLHLASDEVKMVGIWGPSGIGKSTIARVLFSKYSHQFQLSVFMENIRVRYPRPCYDEYSAKLQLQKEFLSQIINQEDIKLHHLGVAQDRLKDKRVLVVLDDVDQLVQLDAMAKETTWFGPGSRIIITTQDKKILNAHKISQIYQVDFPPDDEALQIFCTYA…	147141	5.99	6	5	R03	22975012	22979576	+	W
Rs139810	RsTNL12	ATGACGTGGCGTCGTGGCATCAATTCGCTCTTGTTAACTCCATCGTTCGATCTGGAGCCGTTACAGGATCCTCCGCAGGCCACGGCGTCCTCCGGCACCGGTGAGATACGCTACCGTTCGTCTTCCTTCACTGAGCTCATTTTGTCCGGAACTGCCACCGTTTCCTCCACCGGTCACCATTCTCCTTCTTCCTCCGAATCTCATCAGAGGCTCCTCTCTGTCGACGGAGGAAAGATGACGGCTAAGCGTGGGATTGTCTGCCGACAAGATCAAAATGCCATCGCGTACTCGGTGCTTAACCGCAAGGCCTCCGAAGAACTACGCTGTGATTTTTTGATGTTGGAAGCCGTGTTCATGCCTACTGCTTTGCTCGGAACTCGGATTTTCTTCCTCTTCGTG…	4203	1400	MTWRRGINSLLLTPSFDLEPLQDPPQATASSGTGEIRYRSSSFTELILSGTATVSSTGHHSPSSSESHQRLLSVDGGKMTAKRGIVCRQDQNAIAYSVLNRKASEELRCDFLMLEAVFMPTALLGTRIFFLFVQLQPFSVAHALEKTKYPDSKHLLERFRQQMANLRRCGEDSSWLYDVFLSFRGEDVRKGFLSHVVKEFKSKGISPFIDSEMERGQSVGPGLVGAIRQSRVAIVLLSRNYASSSWCLGELVEIMKCREEDKQRVITIFYEVDPSEVRKQTGDFGKAFDETCVGKTEEVTHVWRQALKEVAGIAGYASSNCGSEADLINELASNVMGVLALTPSNDFDDFVGIEARVTEMKTMLSLQTKEVKVIGIWGPAGIGKTTAARVLYDQVSPGF…	157171	4.95	9	8	R03	24524651	24530264	+	R
Rs139820	RsTNL13	ATGGCTAACTTTAGGAGATGTTGGGGAGGACTCATGGAGGACGCTGAAAAGTTTCTTGCGTTCATGATACTTCCTCTCCACTTGACAAGTCAACTTTGGCTGTATGACGTCTTCCTGAGCTTCCGTGGAGAAGACGTTCGCAAAGGCTTTCTTAGCCACGTTGTGAAAGAGTTCAAAAGCAAGGGGATCTCAACCTTCATTGATAACGAGATGGAGCGAGGCCAATCTGTCGGTCCCGCGCTTGTAGGAGCGATCAGACAATCAAGGGTCGCCATTGTCTTGCTCTCCCGTAACTACGCTTCTTCAAGCTGGTGTTTGGATGAGTTAGTAGAAATCATGAAGTGCAGGGAAGAGAATCAACAAAGAGTGATGACCATTTTCTACGAAGTGGATCCATCC…	2661	886	MANFRRCWGGLMEDAEKFLAFMILPLHLTSQLWLYDVFLSFRGEDVRKGFLSHVVKEFKSKGISTFIDNEMERGQSVGPALVGAIRQSRVAIVLLSRNYASSSWCLDELVEIMKCREENQQRVMTIFYEVDPSDVRKQTRDFGKAFEKTCVEKTEEVTYVWRQALKEVADIAGYASSNWETEADLINELATNIMGVLPLTPSNDFDDFVGIEPRVTEMKTMLTYKQKMLSTFLENIKGCFERSCGNDHHLKLRFQEKLLSQIFNQKDIVAGHLGWAPQKLSDKKVLVVLDEVDSWWQLEEMAKREWFGPGSMIIITTEDKKLLKALRLEANQIYEMKLPTRDEAYQILYLYAFGQKFLNYHFETLAWEVAILAGNLPLGLRVMGSYLGGMSENEWIDAL…	100758	4.77	3	2	R03	24531394	24535478	+	R
Rs143740	RsTNL14	ATGGATTCTTCTTTTTTTCTCACCACTCTTGCTGCTGCAATAGGTCTCTTTACCGTTCTGAGAAAACTTAGATTCCATCAAGAAGATAACAGAAAAAAAGATCCTTCTTCTTCATCTCCTTCATCTTCTTTATCTCCTTCAATAGTTCCTCCACCTTCTTCTTCTCGCATCTGGACACATGATGTCTTTCCTAGCTTCCGCGGGGAAGATGTACGCAGAGATTTTCTCAGTCATATTCAGATGGAGTTCGAAAGAAAAGGAATCACTCCATTCATTGATAATGAAATCAAAAGAGGAGAATCTATCGGTCCCGAGCTCATTAGGACGATTAGAGGATCTAAAATCGCAATTATCTTGCTCTCCAGGAACTATGCCTCCTCAAAATGGTGTCTTGATGAA…	3567	1188	MDSSFFLTTLAAAIGLFTVLRKLRFHQEDNRKKDPSSSSPSSSLSPSIVPPPSSSRIWTHDVFPSFRGEDVRRDFLSHIQMEFERKGITPFIDNEIKRGESIGPELIRTIRGSKIAIILLSRNYASSKWCLDELVEIMKCREELGQTVMAVFYKVDPSDVKNLTGDFGKVFKKTCAGEERECIERWRQALAKVATIAGYHSDNWVNEAAMIKKIATDISDVLNNFTPSNDFDSLVGMGAHLEKLKPLLCIGSDEVRMIGIWGPPGIGKTTIARVAYNQLSNSFQLSVYMDDLKAHPTRLCSDDYSLKLQLQQQFMSQITNHKDMVVSHLGVVSNRLKDKKVLVVLDGVDRSIQLDAMAKETWWFGPGSRIIITTQDQKLLRAHGINHIYKVNFPTNDEA…	134646	5.96	3	2	R03	26661646	26665593	+	R
Rs144810	RsTNL15	ATGGCTTCTTCTTCATCTCTGTCTCGCGGTTGGTTGTATCACGTCTTCCTGAGCTTCCGTGGAGAAGATGTGCGCAAAGGCTTCCTTAGTCATGTTCGGAAAGAGCTCAAACGCAAGGGAATCATAGTTTTTGTTGATGAAAAGATCGAGCGAGGAGAATCTGTCGGTCCAGTGCTTGTAGCAGCCATCAGAGAATCAAGGGTCGCCGTTGTGTTGCTCTCCCGTAACTACGCTAATTCAAGCTGGTGTCTGGATGAGCTGGTGGAAATCATGAAGTGCAGAAAAGAGCATCAACAAACAGTGCTGACCATTTTTTATGAAGTGGATCCATCTGACGTTAGGAAGCAGACCGGAGATTTCGGAAAGGCCTTTGATGAAAGCTGTGTGGGAAAAACAGAA…	4899	1632	MASSSSLSRGWLYHVFLSFRGEDVRKGFLSHVRKELKRKGIIVFVDEKIERGESVGPVLVAAIRESRVAVVLLSRNYANSSWCLDELVEIMKCRKEHQQTVLTIFYEVDPSDVRKQTGDFGKAFDESCVGKTEEVKQAWRQALNNVAGIAGYHSSNCDNEADLIDKVASNVTAVLGFTSSKDFDDIIGMGGRIVEIKSKLSLQPEDASKVIVLVGPPGIGKTTTARALYSQLSPGFPFSTFLENIRGSYDKPFGDNYRLKLHLHQNLLSQLLHQRDIEVRHLGMAQEMLSDKKVLVVLDEVDSLWQLEATAKQRGWIFCQYAFGEKSPDKGFERLAWEVTGLAGDLPLGLSVMGSYLRGMSMDYWINALPRLRSSLESEIESTLRFSYDVLSDKDKNLF…	182404	4.82	1	0	R03	27205517	27211332	+	R
Rs158930	RsTNL16	ATGGAGTCTTCTTCGTCTTCGTCTCCGTCTCGAAACTGGAGATTCAATGTCTTCCCGAGCTTCTGCGGCGAAGATCTCCGCAGAAACTTCCTCAGCCACTTCCTCAAGGAGTTGCAAAGGAAAGGAATCACTACTTTCATCGATCATGAGATCAAGAGGAGCAAAGCTATCGGCCCTGAGCTCGTGGCAGCGATCAGAGAATCCAGGATCGCCGTCATCTTGCTCTCGAAGAACTACGCATCTTCCACGTGGTGTTTGAACGAATTACTTCAAATCATGAGCTGCAAGGAAGAGATGGGCCAAACAGTGATGCCGGTTTTCTACGAGGTTGATCCATCTCATGTCAGAAAGCAGGCGGGAGATTTCGGAAACATCTTCGAAGAAACTTGTGTGGGGAAG…	3042	1013	MESSSSSSPSRNWRFNVFPSFCGEDLRRNFLSHFLKELQRKGITTFIDHEIKRSKAIGPELVAAIRESRIAVILLSKNYASSTWCLNELLQIMSCKEEMGQTVMPVFYEVDPSHVRKQAGDFGNIFEETCVGKSEEVRQRWSRALTDVSNLAGVDSRLWNNEADMIEKLALDISNALNVTPSKDFDDLVGIEAHIENLKPLVSLESSEVRMVGIWGPAGIGKTTIARALYARLSPTFQHSAFMENIKERYRRINLDRYGSKLHLQEECLSKLINHNDIKIPHLGVVRERLKDKRVLVVLDDVDELEQLIALAKEPRWFGSGSRIVVTTQDRQLLKAHGIDLVYKVELPSPTEALEIFWQSAFGQKQHPPCVGIRELALQVTRLAGYLPLGLTVLGSYLR…	114814	8.27	7	6	R04	5461035	5464486	+	U
Rs160440	RsTNL17	ATGAGATTTCGATCGTTTTTGAAAGAAACTAAGAAACAGAGAAGGGTAGTGGAAAAGAGAAAGAAGAGGAAAGCAGATGAGCTTTCAAATCCAGTGAGAAAGAAGATCCGAGTGAAAAACCAGAGTCAAACTCAAGACCAATCATCACCTCCTTCTTCTTTGTCTCCTCCCTCATTTTTGTCTCCACCGTCACCTCAGTCTTCGTTGTCTCCGCTACTACCACCTCTGTCTGCTCTGTCTCCTTCATCCGCTCCATCTTCTTCCTCTCACGTCTGGTTACACGATGTCTTTCCGAGCTTCCGCGGGGAAGATGTCCGCGATAACTTTCTTAGTCACATTAAAAAGGAGTTTGGAAGAAAGACAATCACATTTTTCAACGATAATGGGATCGAGAGAGGA…	3588	1195	MRFRSFLKETKKQRRVVEKRKKRKADELSNPVRKKIRVKNQSQTQDQSSPPSSLSPPSFLSPPSPQSSLSPLLPPLSALSPSSAPSSSSHVWLHDVFPSFRGEDVRDNFLSHIKKEFGRKTITFFNDNGIERGESIAPELIRGIRASKIAIVLLSRNYASSKWCLEELVEIMKCREELGQTVIAIFYKVDPSDVKKLTGDFGEVFGETCKGKAKKEIRRWKQALEKVATIAGYHSCNWVDEAAMIEDICTDVYNKLNNSAQSSDFDSLVGMRAHMTKLELLLRLGSNEVRMIGIWGPSGIGKSTIARVLFSQYSREFQFSVFMENIKRRFPRPYYDEYSAKLQLQKEFMSQIINREDMKIQHLGVVEDRLKDKRVLAILDDVDHSLQIEAIAKEARWFG…	134732	6.56	5	4	R04	6314923	6319091	+	U
Rs160600	RsTNL18	ATGGATTTATCTCTTTTCCTTACCATAGTTGCTGCTGCAATAGGCTTCTTCTTGATTTTTCGAAAAATCAGACTCCATCAAGAAAACAAAGAATTTGATACTTCCTCTTCTTTGTCTACTTCATCACCACCATCTTCTTTATCTTCTTCGCCAGTTCCTCAATCTTCTTCTTCTCACGTCTGGATACACGATGTCTTTCCGAGCTTCCGTGGGGAAGATATCCGCAAAAACTTTCTCAGTCACATACAAAAGGAGTTTACAAGAAAGGGAATCACACTATTCAAAGATAATGGGATCAAGAGAGGAGAATCCATCGGACCCGAGCTCATGAGGGGGATTAGAGGATCTAAGATCGCCATCATCTTGCTCTCGAGGAACTATGCTTCTTCAAAATGGTGT…	4008	1335	MDLSLFLTIVAAAIGFFLIFRKIRLHQENKEFDTSSSLSTSSPPSSLSSSPVPQSSSSHVWIHDVFPSFRGEDIRKNFLSHIQKEFTRKGITLFKDNGIKRGESIGPELMRGIRGSKIAIILLSRNYASSKWCLEELVEIMKCREELGQTVMAIFCKVDPSDVKKLTGDFGKVFRKTCEGQAKEDIWRWKQALEKVATIAGYHSSNWDDEASMVEEIATDVSSDLINFVISSDFEGFVGMEAHMENMEPFLLLGSNEVRMIGIWGPSGIGKSTIARVLFSQHSHEFQLCVFMEDIKRHCPRSYSNEYSVKLQLQEEFLSKIINQEDIKIHHLGVAPDRLKDKRVLIVLDDVDHLMQLDAMAKDHSWFGPGSRIIVTTQDKKILTAHGINHIYKVEFPGF…	150892	6.86	7	6	R04	6389565	6394246	+	U
Rs161310	RsTNL19	ATGGTGGACGGAAACGCTGTTTGCATCAGTTTCAACAGATGGGAGGATACGATACGGCACTCCTTTATCAGCCATCTCTCTGCCGAGTTTCGCCGCAAAAGCATATATGTCTCAACCTGCCAAAACTCTGATGAAGCTATAGCCGAGGCTAAAGTTTCCGTGGTGATTTTATCCGAGAAATCTGTTTCGAACTATCGGTTCCTGAACGAGTTAGTGAAGGTTTCTGCGTGCCGGAGTAGCCACGGCCTGCTGGTGGTTCCAGTTTTCTACGGGCTCACCAAGTCCGTATTGAGGAAATATTGCTTGCTGTTGAAAAAGATGTATCCTGAAGACCCGGTAGCCGACTGGCGCAATGCTCTTCTTGAAATCGCTGACTTGCGAGGATACGCATCATCTCTT…	4494	1497	MVDGNAVCISFNRWEDTIRHSFISHLSAEFRRKSIYVSTCQNSDEAIAEAKVSVVILSEKSVSNYRFLNELVKVSACRSSHGLLVVPVFYGLTKSVLRKYCLLLKKMYPEDPVADWRNALLEIADLRGYASSLERSDSELVEEIVADVRQKLDLEGTIGVYSRLTKIQNLIHKQPLGIRSLGLWGMGGIGKTTLAKAALKQYSGDFEASCFIEDFDKDFQEKGVYGLLEKHLREKVGLSSHVTRLSLLIDTLRQKKILLVLDDVRKPLGATTFLSEFDWLGPGSLVIITSRDKQALVQCQVNDIYEVQGLKKHEALQLLSRCAFGKDVPADEKLMELSMNLVDYAEGNPLALSVFGEELKGKKTLSEMESVVRKHKRPPLPDKIFNTLKISYDSLGDTE…	169008	8.47	7	6	R04	6956220	6961561	+	U
Rs162410	RsTNL20	ATGGCTGCTGCATCTTCCAGCAAAACGGATCCTTCACGCCGTCAGTATGACGTATTTCTCAGTTTCCGAGGCTCAGACACGCGCCACTCCTTCACGTGCTATCTCCTCGATTTTCTTCGCCGGAAAGGGATCGACGCTTTCATCGATGAGGAACTCCGGCGAGGCAACGATCTCTCGGCGCTTCTGGAAAGAATCGAGCAATCGAAGATCTCCATCGTCGTATTCTCGGAGAACTACGCGAACTCCGCGTGGTGCTTAGAGGAACTCGCGAAGATCATGGACTGCAAGAGGACTTTCGATCAGGTGGTTTTACCGGTCTTCTACAAAGTTCCGGCGTCGGACGTGAGGCACCAGACTGGGATATTCGGAGCTCCGTTCGAAAGATCTGAAGAGATCTTC…	3678	1225	MAAASSSKTDPSRRQYDVFLSFRGSDTRHSFTCYLLDFLRRKGIDAFIDEELRRGNDLSALLERIEQSKISIVVFSENYANSAWCLEELAKIMDCKRTFDQVVLPVFYKVPASDVRHQTGIFGAPFERSEEIFQGYLHKVPAWKEALRAASDIAGYVLPERSPECDFVDKIAKETFKVLNKLSPSEFRGLPGIESRMMELEKLIDFEETSCVRIVGVLGMAGIGKTTVADCVYKQNYNRFDGYCFLANVQNESKLHGLDHLQQKLLRKLLDEENLDVGAPEGAHDVFKGRLGNKKLFIVLDDVANEDQLRLLIGGAGKYLYREGTRIVITTSNKKLLEKVVNETYVVPRLSGRESLALFCLSAFSSNLCPTPELMDLSNKFVDYSKGHPLALKLLGSDL…	139773	7.09	5	4	R04	7037245	7041702	+	U
Rs163780	RsTNL21	ATGGTTGGTGGAAAGTGGAAACATCCTGGACACTGGAGATACGATGTATTCCCGAGCTTCAGCGGTGAAGATGTCCGCAAATCATTCCTCAGCCATCTTCTCAAGGAGCTCCACCGCAAATCAATCAACACATTCATAGATCATGGGATCGAGAGAAGCCGCCCAATCGGCCCTGAGCTTTTGTCGGCGATTAGAGAATCGAGGATCTCAATCGTCGTCTTCTCTAAAAACTATGCTTCTTCCAGCTGGTGCTTGAATGAGTTGGTGGAGATCTACAAGTCCTTTAAGGAGTTGAATCAAATGGTGATTCCGGTTTTCTACGGCCTTGATCCTTCTCATGTTAGAAAACAGACTGGAGAGTTCGGCGAGGCCTTTCTGATTACCTGCAAGGGCAGAACG…	3078	1025	MVGGKWKHPGHWRYDVFPSFSGEDVRKSFLSHLLKELHRKSINTFIDHGIERSRPIGPELLSAIRESRISIVVFSKNYASSSWCLNELVEIYKSFKELNQMVIPVFYGLDPSHVRKQTGEFGEAFLITCKGRTDDDKQWWIQALSEVANMAGEDSRNWSDESNMIERIANDVSNKLLITPSNDFGDFVGIEAHLEAMNSTLCLESENVRMVGIVGPSGIGKSTIARALFSQLSSHFHYKAFVSYKRTIQDDYGMKLRWEEQFLSEILCQKEVKLFHLGAVEQRLKHKKVLIVLDDVDDVELLKTLVGQTGWFGLGSRIVVITKDKQLLRSHKIDLVYEVDFPSENLALQMFCRCSFAQNFPPDGFMKLAVEVANLAGRLPLGLNVLGSSLRGKDKEEWM…	116688	6.65	6	5	R04	8072939	8077347	+	U
Rs181010	RsTNL22	ATGGCGTCCTCCTCCTCCTCATCTGTTCCTCGTGTATCAAAGTATGACGTGTTCCTCAGCTTCAGAGGAGAAGACACTCGCAAAACCATAGTCAGCCATCTATACGCAGCACTTGATAGTAGAGGAATAGTTACCTTCAAAGACGACCAAAGACTTGAGATAGGTGATCACATTTCCGACCAACTCCACACAGCACTCAAGGGTTCGAGCTTCGCCGTTGTGGTTCTCTCCGAGAACTACGCTACCTCTAAGTGGTGCTTAATGGAACTTCAGTTGATAATGGAGTTTATGAAGGAAGGAACACTTGAAGTCTTCCCTATCTTCTATGGAGTAGATCCTTCCACCGTCAGGCACCAGCTACGGAGTTTCTCTTTAGAAAGGTACAAGGGTCGTCCAGAA…	3171	1056	MASSSSSSVPRVSKYDVFLSFRGEDTRKTIVSHLYAALDSRGIVTFKDDQRLEIGDHISDQLHTALKGSSFAVVVLSENYATSKWCLMELQLIMEFMKEGTLEVFPIFYGVDPSTVRHQLRSFSLERYKGRPEMVDKVHKWKEALHLIANLSGVDSRHCVDEAVMVGEIARDISRRVTLMQKIDSGNIVGMKAHMEGLNHLLDLESNEVVMLGIWGMGGIGKSSIAKCLYDQISPRFRARCFLENIKSVSKDHDHDLKHFQKEMLSTILCDDISLWSVEAGCQEIKKRLGHQKVFLVLDGVYKVAQVHALAKEKNWFGPGSRIIITTRDMGLLNTCGVENVYEVKCLSDKDALKMFKQIAFEGGGSPPCAGLEQLSVRATRLAHGLPSAINAHALFLRG…	119437	7.39	3	2	R04	18753551	18757093	-	V
Rs188360	RsTNL23	ATGGCTTCTTCTTCTTCTTCTCCAGAGATCAATTCTCCACACGATGTTTTCCTCAGCTTCAGAGGGGAAGACGTACGCATCAGATTCCGTTCCCACTTTCTCAAGGAGCTCAACCGCAAATTAATCACTCCCTTCAAGGACGACGAGATTCCCAAAGGCAGTTCCATCAGCACTGAGCTGGTCAGCGCCATTAGAGCATCCAGGATCTCTGTTGTCGCGTTTTCTGATAACTACGCGAGTTCCAGCTGGTGCTTGGATGAGTTGGTGGAGATCATCAAGTGCAGGGAAGAGCTTGGCCAGATTGTTATACCAATTTTCTATGATGTGGATCCTTCTCATGTCAAGAAAAAAACTCAAGGCTTTGGTCTTGTCTTCGAGAAGACTTGCCGAGGCAGAACG…	3672	1223	MASSSSSPEINSPHDVFLSFRGEDVRIRFRSHFLKELNRKLITPFKDDEIPKGSSISTELVSAIRASRISVVAFSDNYASSSWCLDELVEIIKCREELGQIVIPIFYDVDPSHVKKKTQGFGLVFEKTCRGRTEEEKLRWQRALTQAATIAGEDSRNWSDEAKMIEKIVNDVSNKLCCSTASSDFDDFVGIEDHMKNMNWLLELESEKVIMVGIWGPSGVGKTTVGRALFSQLSCQFQGSIFIDKTKEMYTRANSDDYNTTLDVQAQFLSEILDQKDIKVHSLVTMRYRLGHKKVLVVFDDMEDQVLLDAVLGKTRWVGPRSRIVVISKDRELLRHCGIESDRIYEVDYPSEELASQMFCRCAFGQDSPPDDFMKLTIDAVELTGNLPLGLNVLGSSLA…	141135	6.31	4	3	R04	27680726	27685361	-	S
Rs195620	RsTNL24	ATGGCGTCTCCTTCTTCTTCTCAAGCGATCAACTGTTCACACGATGTTTTCCTGAGCTTCAGAGGAGAAGACGTTCGCCGCAAATTCCGTTCCCACTTACTCAAGGAGCTTGACCGCAAGTTAATCACCTTCATCGACGATGAGATGGAAAGAGGCCAATCTATTGCGCCTCAGCTTATTAAGGCAATACAAGGGTCGAGGATCTCGGTTGTAACGTTTTCCGACAACTTTCCGAATTCGAGCTGGTGCTTGCATGAGTTAGTCGAGATTATGAAGTGCAGAGAAGAACGAGGCCAAATCGTCATACCGATTTTCTATGAAGTGGATCCTTCTCATGTCAGGAAACAAACCCACGCCTTCGGCACAACGGAGGAACAGAAACTTTTGTGGCGGCGGGCG…	3177	1058	MASPSSSQAINCSHDVFLSFRGEDVRRKFRSHLLKELDRKLITFIDDEMERGQSIAPQLIKAIQGSRISVVTFSDNFPNSSWCLHELVEIMKCREERGQIVIPIFYEVDPSHVRKQTHAFGTTEEQKLLWRRALTHSANIAGEDSRNWSNEAKMIEKIANDVSNKLVSTASTDFVDFVGIEDHINNMNSLLNLESEEVIKVGIWGPSGVGKTTIGRALYNQISCQFLSSIFIDKTKENFTRAKSDDYNTSLYLQTQFLAEVLDQKDIKIHGLGAVEERLGHKKVLVIFDDMEDKALLNALVGKTTWFGPRSRIVVISKDRELLRACGIESDRIYQVHLPSQVLAFQMFCRCAFGQDSPHDGFSELATEAVKLTGNLPLCLNVTGSSLRGIKKEEWADRF…	121406	7.17	4	3	R04	32666582	32671021	+	I
Rs205540	RsTNL25	ATGTTTAGATCCCATCAAGAAAACAAAGAAACCTCTTCATCCTCATCATCATCATCATCATCATCATCATCATCATCAGTTCCTTCATCTAATAGCTGGACATACGACGTCTTTCCGAGCTTCCGTGGAGAAGATGTCCGCAAGAACTTTTTGAGTCATATTAAGAAGGAGTTTCAGAAAAAAGGAATCACATACTTCAACGATAATGAGATCAAGAGAGGAGAATCCATCCGTCCTGAAATCATAAGTGCCATTAGAGGTTCTAAGTTAGCGATCGTCTTGCTCTCGAGGAACTACCCTTCTTCGAAATGGTGTCTTGACGAACTGGTTGAGATTATGAAGTGCAAGCAAGAGTTAGATCAAACTGTGTTGCCTATTTTCTATGACGTTGACCCGTAT…	3264	1087	MFRSHQENKETSSSSSSSSSSSSSSSVPSSNSWTYDVFPSFRGEDVRKNFLSHIKKEFQKKGITYFNDNEIKRGESIRPEIISAIRGSKLAIVLLSRNYPSSKWCLDELVEIMKCKQELDQTVLPIFYDVDPYHVKKLTGDFGEVFRETCEGRSKEETERWRQALVEVAKTAGYHSVNWDNEAAMIENITNDVLTKLLNNAPSSVLDGYVGMRAHMLKMEQLLCLDSDDEVRILGIWDPSGIGKSTIARALFGEYSHKFQLSVFIENIRRRYPIPCPDLYSTQLQLQSEMLSRIFNQQAINIRHLDVAKHRLKDKRMLVVLDDVDHVMQLNALAKEAQWFGPGSRIIITTQDKRVLHRHRMINHIHEVCLPSDNKALKIFCMYAFGQKSPYYGFESLAR…	123383	6.64	4	3	R04	38426531	38430343	-	J
Rs215510	RsTNL26	ATGGCTTCTTCTTCATCATCTCCATCTAGCAGTTGGTTGTATCACGTCTTCCTTAGCTTCCGTGGAGTAGACGTGCGCAAAGGGTTTCTTAGTCACGTTAGAAAAGGGCTCGAAAGCAAGGGAATCATAGCTTTCGTTGATGACGAGATCAAGCGAGGCGAATCTGTCGGTCCCGTGCTTGTAGGAGCGATCAGACAATCAAGGGTTGCTGTTGTTTTGCTCTCCCCTAACTACTCTTCTTCAAGCTGGTGTCTGGACGAGTTGGTGGAAATCATGAAGTGCAGGGAAGAAGGTCAACAGACAGTAATGACCATTTTCTATGAAGTGGATCCATCTGATGTTAGGAGGCAGACCGGAGATTTCGGGAAGGCCTTTGATAAAACCTGTGTGGGAAAAACA…	3348	1115	MASSSSSPSSSWLYHVFLSFRGVDVRKGFLSHVRKGLESKGIIAFVDDEIKRGESVGPVLVGAIRQSRVAVVLLSPNYSSSSWCLDELVEIMKCREEGQQTVMTIFYEVDPSDVRRQTGDFGKAFDKTCVGKTEEVKQAWMQALKDVAGIAGYHSSNCDNEAEMINKVAADVTAALGFTQSKDFDDFIGIGARIMKIKSKLVLQSEEVKVIGVVGPPGIGKTTIARVLYNQLSPGFPFSTFLENIRGSFEKTCGNDYQVKLCLQKKLLSQIFNQKDIEVLHLGVAHEKLSDKKVLVVLDEVDSWWQLEATGNHLFGPGSIIIITTEDRKILKALGLGINHIYEMKLPTSSESLQIFCQYAFDKKSPDNGFEWLAWEVTKLVGDLPLGLRVMGSYLRGMS…	124969	6.87	9	8	R04	46322508	46326445	+	N
Rs221060	RsTNL27	ATGGCTCTTTCTGCTTTGTCTCGCCATTATAAGTACCATGTCTTTCCTAGCTTCCACGGGCCAGATGTCCGTAGAGGCTTTCTCAGCTGCTTACTGAAGGAGTTCAAAGAGAAAGCAATCGACGTCTTCATAGACAATGACATAGAGAGGAGCAAATTGATTGGTCCCGAGCTCACAGAAGCTATAAGAGGATCGTTAATTGCAATTGTCTTGATCTCGAGGAACTACGCTTCATCAACATGGTGTCTGAACGAGTTGGTGGAGATCATGAAGTGTTGGGATAAAGATAAGCAGACGGTAGAGGTGATTTTCTATGAAGTGGATCCATCTGACGTGAAAAAGCAGAAGGGAGACTTCGAAGCTGTCTTTGATAAAACTTGTGCTGAGAAATCAACGGAT…	2172	723	MALSALSRHYKYHVFPSFHGPDVRRGFLSCLLKEFKEKAIDVFIDNDIERSKLIGPELTEAIRGSLIAIVLISRNYASSTWCLNELVEIMKCWDKDKQTVEVIFYEVDPSDVKKQKGDFEAVFDKTCAEKSTDDVERWRKALHIVAQIAGYHTSNFDDDAAMIEKIVTGVSNKFTCSTTSNDSNSLVGIDTHIREIEPLLSLGSDEVRMVGIWGPAGIGKFEQNYRDAHAFKLHLQKQLLSKTLNQKDLNVDHLGVAKSRLENKKVLVVLDDVDQLKQLEAMTGQTCWFGPQSRIIITTKDKKLLVAHEINHFYRVDVPSTSEALEILCLSAFRHKSPSLGFENMAIEVTRLAGNLPLGLRVFGAYLRGMSRDQWIHALPRLRTSLDGEIGKVLRFSYD…	81609.5	7.01	11	10	R05	1256575	1259255	-	F
Rs285690	RsTNL28	ATGGATTCTTCTAGTTTATATGTGTTAGTTTCTGTGGCAATAGGCTTCTTCTTGACGCTTTTGGGTACAATGTTTCTAATGGCTTATAGAAGGTACATATTCCTTCAAACTAAAGATTTGATAGCTTATTCTTTGTCTCCTTCATCTCTTCCATCTTCTCTGTCTCGCAACTGGAGACACCAAGTCTTCCCTAGCTTCCGCGGTGAAGATGTCCGTAGAGGCTTTCTCAGCCACATTCATAAGGAATTTGAAAGAAAGGGAATCACCCTATTCATTGATAACGATATCGACAGGAGCAAGTCCATTGGTCCTGAGCTCATAGAAGCTATAAGAAGATCGAAGATATCAGTTGTTCTTATCTCCAAGAACTACGCTTCTTCAACTTGGTGCCTGAACGAG…	3687	1228	MDSSSLYVLVSVAIGFFLTLLGTMFLMAYRRYIFLQTKDLIAYSLSPSSLPSSLSRNWRHQVFPSFRGEDVRRGFLSHIHKEFERKGITLFIDNDIDRSKSIGPELIEAIRRSKISVVLISKNYASSTWCLNELVEIIKCRKELDQIVMIVFYEVDPSDVKKQAGEFGNVFEKTCVGKAGEDVARWTEALEEVAKIAGYDSRSWNNEADMIEKVASDVSNMLNTATPSSGFDGLVGIESHITEMSSVLSLASDEVRMVGIWGPAGIGKTTIARTLFSIISNDFTHTAFVESTKRRYSDDTAFKLHLQEQLLSKTLDQKDLKIDHLGVAEARLKDKKVLVVLDDVEEAVQLQAMACKSQWFGCGSRIIITTKDIKVLKAHGINHVYHVDYPSWSEALEIL…	139512	7.13	4	3	R05	44612745	44617457	+	F
Rs284950	RsTNL29	ATGGCTTCTTCTTCTTCTCCTTCTTCTTCTTCTTCTTCTTCTTCTTCTTCTTCTTCTTCTTCTTCTTCTTCTTCATCATCTCTATCTAGCAGTTGGTCGTATCACGTCTTCCTGAGCTTCCGTGGTGAAGATGTGCGCAAAAGCTTTCTTAGTCACGTTCTGAAAGAGTTCAAAAGCAAGGGAATAATTGTTTTCATTGATAACGAGATCAACCGAGGCGAATCTGTTGGTCCCGTGCTTGTAGGAGTGATCAGACAATCAAGGGTTGCAGTTGTCTTGCTCTCGCGTAACTACGCTTCTTCAAGATGGTGTCTGGATGAGTTAGTGGAAATCATGAAGTGCAGGGAAGAAGATCAACAAACAGTGTTGACAATTTTCTACCAAGTGGATCCATCTGAT…	2343	780	MASSSSPSSSSSSSSSSSSSSSSSSSSLSSSWSYHVFLSFRGEDVRKSFLSHVLKEFKSKGIIVFIDNEINRGESVGPVLVGVIRQSRVAVVLLSRNYASSRWCLDELVEIMKCREEDQQTVLTIFYQVDPSDVRKQTGDFGKAFEKTCVGKKEEVKQTWRQALYDVAGIAGYHSSNCGNEADLINKFASDVMAVLGFTPSKDFDDFVGIGARVTEIKSKLILQLQEVKVIGIFGPRGIGKTTTARVLYNQLSPDFQFNTFLENIRGSYEKPCGNDYQLKLSFQKDLLSKIFNKGDIEVRHLGGAQEMLSDKKVLIVLDEVDNWWQLEEMAKQPGWVGPGSILIITTEDRKLLKTLRLGSDHIYKIEYPTSEESLQIFCQYAFGQNYPDNGFEWLAKEV…	88857.4	8.49	4	3	R05	44996352	44998967	+	F
Rs291050	RsTNL30	ATGGATCTTTACCTTCTCCTTGTGATAGTTGCTACTGCCATCTTTACGCTTTTGTGTAGTAGAATATTTTCTTTTGTTTATGGAAAGTTCAGAGTCCAAGAAAACAAAATAATTGCTTATTCTCCTCCTTCTTCATCATCTCCACCATCTCCCCAGTCGTCTTTGCCTATACACGATGTCTTCCCGAGTTTCCACGGAGCAGATGTCCGTATATCCTTTCTCAGCCATCTTCTCAAGGAGTGTAGGAGCAAAGGAATCAACCTGTTCATTGATAACAAGATCATTAGAGGAGAGTTTATCGGCCATGAGCTCAAGAAGGCAATCAAAGGATCAAGAATTGCGATTGTGTTGCTCTCGAGAAGATACGCTTCTTCCTCTTGGTGTCTTGACGAGTTAGTG…	3666	1221	MDLYLLLVIVATAIFTLLCSRIFSFVYGKFRVQENKIIAYSPPSSSSPPSPQSSLPIHDVFPSFHGADVRISFLSHLLKECRSKGINLFIDNKIIRGEFIGHELKKAIKGSRIAIVLLSRRYASSSWCLDELVEIMKCKEESGQTVIPVFYKVDPTDVKKQAGEFGKVFKKTCKGKTNEVIRKWSQALAQVATLAGYHSKNWDNEAKMIEDVVTEVAKKLFNSTPSRDFDELIGMEAHMNKISPVLRTDLDEVRMIGIWGPAGIGKTTIARCLFNQLSHTFQYSVFLMNVKAMCTPPVCSDDYNVKLHLQQKLLSQLLNQKEDFEIAHLGAAQERLNDKKVLVVLDNVDRLVQLEALAKETRWFGDGSRIIITTQDRKILKAHGITDIYKVGFPSTCEA…	136696	7.75	4	3	R06	968929	972940	-	F
Rs291090	RsTNL31	ATGGATCTTTACCTTCTCCTTGTGACAGTTTCTGTAACCATCTTTACGCTTTTGTGTACTATATTATTTTCTATTGTTTATGGAAAGTCCAGAGTCCAAGAAAACAGAGTAATTGCTTCTTCTCCTTCATCATCATCATCTCCACCATCTCCCCAGTCGTCTTTGCCTATACACGATGTCTTCCCGAGCTTCCACGGGGCAGATGTCCGTAAATACTTTCTCAGTCATCTTCTCAAGGAGTTTGGGAGCAAAGGAATCAACCTGTTCATCGATAACGACATCACTAGAGGAGAGTTCATCGGCCCTGAGCTCAAGAAGGCGATCCAAGGATCAAAAATCGCTATCGTGTTGCTCTCTAAAAGATACGCGTCTTCATCTTGGTGTCTTGACGAGTTAGTG…	3336	1111	MDLYLLLVTVSVTIFTLLCTILFSIVYGKSRVQENRVIASSPSSSSSPPSPQSSLPIHDVFPSFHGADVRKYFLSHLLKEFGSKGINLFIDNDITRGEFIGPELKKAIQGSKIAIVLLSKRYASSSWCLDELVEIMKCKEELGQTVMPVFYEVDPTDVKKQAGEFGKVFKETCKGKRNEVIGKWSEALAKVATLAGYHSKNWETDAKMVEDVATDVAVKLFDSTPSRDFDEFIGMEAHMNKISRVLRTDLDEVRMIGIWGPAGIGKTTIARCLFNQLSDTFQYSTFLMNVKAMYTPPICSDDHNVKLLLQQKLLSQLLNQKEEDFKISHLGVARERLNDKKVLVVLDDVDRLVQLEAMAKETWWFGHGSQIIITTQDRKILKAHGITDIYEVNLPSDCE…	126422	6.23	5	4	R06	988043	991732	-	F
Rs305110	RsTNL32	ATGGCTTGCTGTTGGTTGTATCACGTCTTCCTGAGCTTCCGTGGAGAAGACGTGCGCAAAGGCTTTCTTAGTCACGTTCTTAAAGAGTTCAAAAGCAAGGGAATCAATGTTTTCATTGATAACGAGATCAATCGAGGGAAATCTGTTGGTCCAGAGCTTGTTAAAGCGATCAGACAATCAAGGGTTGCCGTTGTATTGCTCTCCCGTAACTACGCTTCTTCAAGCTGGTGTATGGATGAATTAGTGGAAATCATGAAGTGTAGGGAAGACGTTGGCCAAACAGTGATGACCATTTTCTATCAAGTGGATCCATCTGATGTTAGGAAGCAGACCGGAGATTTCGGAAAAGCCTTTGATGGAACCTGTGTGGGAAAAACAGAAAAGGTAAAGCAAGCATGG…	3756	1251	MACCWLYHVFLSFRGEDVRKGFLSHVLKEFKSKGINVFIDNEINRGKSVGPELVKAIRQSRVAVVLLSRNYASSSWCMDELVEIMKCREDVGQTVMTIFYQVDPSDVRKQTGDFGKAFDGTCVGKTEKVKQAWRQALYDVAGIAGYHSSNCGNEADLINKVASDVMAVLGFTPSKDFDEFVGIGAHIREIQSKLILQSEQVKVIGIFGPGGIGKTTIARVLYNQLSHAFPFSTFLEDIRGSYEKPSGNDYRLKLRFQKNMLCQIFNKGDIEVHHLRGAQELLSDKKVFVVLDEVDNWWQLEEMAKHRGWVGPGSIIIITTEDRKLLKAFGLGIDHIYKMKYPTNEESLQIFCQYAFGQNSPDDGFESLAWEVTWLAGNLPLGLRVMGSYLRGMSRDEWI…	141935	5.74	7	6	R06	9333609	9338961	+	F
Rs610060	RsTNL33	ATGGCTTGCTGTTGGTTGTATCACGTCTTCCTGAGCTTCCGTGGAGAAGACGTGCGCAAAGGCTTTCTTAGTCACGTTCTTAAAGAGTTCAAAAGCAAGGGAATCAATGTTTTCATTGATAACGAGATCAATCGAGGGAAATCTGTTGGTCCAGAGCTTGTTAAAGCGATCAGACAATCAAGGGTTGCCGTTGTATTGCTCTCCCGTAACTACGCTTCTTCAAGCTGGTGTATGGATGAATTAGTGGAAATCATGAAGTGTAGGGAAGACGTTGGCCAAACAGTGATGACCATTTTCTATCAAGTGGATCCATCTGATGTTAGGAAGCAGACCGGAGATTTCGGAAAAGCCTTTGATGGAACCTGTGTGGGAAAAACAGAAAAGGTAAAGCAAGCATGG…	3756	1251	MACCWLYHVFLSFRGEDVRKGFLSHVLKEFKSKGINVFIDNEINRGKSVGPELVKAIRQSRVAVVLLSRNYASSSWCMDELVEIMKCREDVGQTVMTIFYQVDPSDVRKQTGDFGKAFDGTCVGKTEKVKQAWRQALYDVAGIAGYHSSNCGNEADLINKVASDVMAVLGFTPSKDFDEFVGIGAHIREIQSKLILQSEQVKVIGIFGPGGIGKTTIARVLYNQLSHAFPFSTFLEDIRGSYEKPSGNDYRLKLRFQKNMLCQIFNKGDIEVHHLRGAQELLSDKKVFVVLDEVDNWWQLEEMAKHRGWVGPGSIIIITTEDRKLLKAFGLGIDHIYKMKYPTNEESLQIFCQYAFGQNSPDDGFESLAWEVTWLAGNLPLGLRVMGSYLRGMSRDEWI…	141935	5.74	7	6	R06	9365639	9370991	+	F
Rs323940	RsTNL34	ATGGCGGCTTCGTCCTCTTCCACGGTACCTCCACAGCATCAAGTCTTCATCAATTTCAGAGGGAAGGATTTACGCCTTGGATTCGTTAGCCATCTAGTCCGTGCATTCAAAAGGGGAAAGATCAATATCTTCATGGACGAATTTGAGGACAGAGGCAAATCTCTAGATTCTCTTTTTGAAAGGATAGAGGGGTCGAGAGTCGCTCTTGCTGTCTTTTCTGAGAACTACACCGAGTCCAAATGGTGCTTGAAAGAGTTGCAGAAGATGAGTGAGCGTATGAAGGAAGGCAACTTGGTCGTGATTCCCATCTTCTACAAGATTGAGCCATCCTCAGTGAGAGAATTGAAAGGAGACTTTGGTGATAAGTTATGGATTCTGATGAAGGGTGATGAGAAGAAG…	3447	1148	MAASSSSTVPPQHQVFINFRGKDLRLGFVSHLVRAFKRGKINIFMDEFEDRGKSLDSLFERIEGSRVALAVFSENYTESKWCLKELQKMSERMKEGNLVVIPIFYKIEPSSVRELKGDFGDKLWILMKGDEKKKKKWEEALRSIPNLFAITVDDRSDEGKAVNEIVKAVKSVLFKISLMGSQSVSTQPSEKSGDTGTSSGGDKHKTFGVKQRLKELEDKLDCVKYEGTRIIGVVGMPGIVKGPRIGLLTRIAFRRLTGGEDPFTDNVDDPYETYKPQLLRRKVLVILDGVSQREQIDALLGKLDWISDGSRVVIATSDMSLINGLVHDTYTVQNLDHRDSLQLFNQHAFRDDVQANPPNFTKLREEALHYARGHPLALKMLGRELKNQSVAQWKSSLEK…	129161	8.23	5	4	R06	21205886	21209841	-	V
Rs515660	RsTNL35	ATGTCTTCTTCTTCATCATCTTGCGATTGGGTATACGACGTCTTCCCAAGCTTCAGAGGAGAAGATGTCCGTAAGTCATTCTTCAGCCATTTTCTCAAGGAGTTGGATCGAAAACTCATCAGTGCTTTCAAAGACATGAAGATCCAGACAAGTGAATCACTTGATCCCGTCCTTAAGCAAGCTATTAAAGATTCAAGGATTGCCATCGTCATCTTCTCCCAAAACTACGCTTCTTCTAGCTGGTGCCTTAACGAGTTGCTGGAGATAGTGAAATGCCAAAAGGAGTTAAGTCAAATAGTTATACCTGTTTTCTATGATTTGGATCCTTGTCATGTCAGACATCAGACTAAAGACTTTGGAGAGGTCTTCAAGAAGACTTGCCTGAGAAGAACAGAGGAC…	3354	1117	MSSSSSSCDWVYDVFPSFRGEDVRKSFFSHFLKELDRKLISAFKDMKIQTSESLDPVLKQAIKDSRIAIVIFSQNYASSSWCLNELLEIVKCQKELSQIVIPVFYDLDPCHVRHQTKDFGEVFKKTCLRRTEDEIKLWRKALTDVANLVGYHSQNWENEAKMIEVIANDVLGKLNLTPSKDFEDFVGIEEHMKKMSSLLCLESKEVKMIGIWGPSGIGKSIIARALESRLSRHFHGKVFIDMRFISKSKEFYRKDALAGGAEWFGPGSRIIAITKDMQILRGHGITCVYEVKIPTKKIALQMLCRSAFRQDSPPDGFVEVAAEVAMRLGGLPLGLNIIGSALRGRDKTHWVNMLPALRKGLDGRIEEALSFSYKVLERNEYKALFRHLACLFNGDEVSY…	125978	5.86	6	5	R06	21586287	21591326	+	V
Rs515690	RsTNL36	ATGTCTTCTTCATGCAATTGGGTGTTTGACGTCTTCCCTAGCTTCAGGGGGTTAGATGTCCGCAAAACATTCCTCAGTCACTTCCTTAAGGAGCTGGATCTCAGATTGATCATTGCTTTCAAAGACAGTAAGATAGAAAGAAGCCAAGCAATCGAACCAGAGCTTCTACAGGCAATTAGGAATTCAAGGATTGCGGTTGTCCTGTTCTCCAAAAACTATGCTTCTTCCAAATGGTGCCTAGACGAGTTGCTGGAGATTGTGAAATGCAAGCAAGAGCTAGAGCAGATTGTGATACCCGTTTTCTACGGTTTGGATCCTTCTGATATTAGAAAACAGTTGGGTGAGTTTGGTGAAGCTTTTGACAAGACTTGCAAGAACAGAACAGAGAACAAGATACAA…	3420	1139	MSSSCNWVFDVFPSFRGLDVRKTFLSHFLKELDLRLIIAFKDSKIERSQAIEPELLQAIRNSRIAVVLFSKNYASSKWCLDELLEIVKCKQELEQIVIPVFYGLDPSDIRKQLGEFGEAFDKTCKNRTENKIQQWRQALTDVANLEGHHSRNWDNEAKMIEAIVSDILVKLNLTPSRDFDEFVGINDHIAKMSVLLNMESEEVRMVGIWGPSGIGKTTIARALFDRLSHQFQGRIFIDSAFISKNLEDYRRANSDDYNMKLSLQGKFLSEILGNVHIKIDHLGAERDRLRHRKVLIVIDDLDDQVVLDALAGGDDWFGNGSRIIGVTKDKHLLKAHGIDHIYTVGFPSENQALEMFCRSAFVQNYPPDGFVDLASKIALCAGGLPLALQILGKAMKSRN…	129727	5.81	4	3	R06	21610630	21615536	+	V
Rs336850	RsTNL37	ATGGCTCTCTCATCATCATCTTCTTCCTCTTCTCGCACATGGTTGTACGATGTATTCCCAAGCTTCAGTGGGGAAGACGTCCGTGTTACTTTCCTCAGCCACTTTCTAAAGGAGCTTGACCGGAAACTGATCATTGCTTTCAAAGACAGTGAGATCCAGAGAAGCCAATCACTGGATCCTAAGCTTAAACAAGCCATTAGAGATTCAAGGATCGCAGTGGTTATTATCTCCAAAAACTACGCATCTTCAAGATGGTGTCTAAATGAGTTGCTGGAGATCGTCAAGTGCAGGGAAGAGTGCGGTCAAATGGTGATACCTGTTTTCTACGGTTTAGGTGCTTCCCATGTGAGGAAACAAACTGGTGAATTTGGACAGATCTTTGAAGAAACATGCCAGGAC…	3624	1207	MALSSSSSSSSRTWLYDVFPSFSGEDVRVTFLSHFLKELDRKLIIAFKDSEIQRSQSLDPKLKQAIRDSRIAVVIISKNYASSRWCLNELLEIVKCREECGQMVIPVFYGLGASHVRKQTGEFGQIFEETCQDETEEGIIQWRRALTDVANTLGYHSVNWDNEAKMIEEIVSDVLDKLLLTSSKDSEDFVGIEYHIAKLSVLLQLEDEQVRMVGLWGSSGVGKTTIARVLFQRFSRHFQSSIFIDRAFLSKSMEIYSKANPDDYNMKLHLQGHFLSKILGKGDIKINHLSAIWERLKHHKVLIFIDDLDDQVVLDALVGQPQWFGSGSRIILVTNDKHFLRGHGVDHIYEVCLPSEDLAREMLCRSAFKKTTAPEDFKELVFKVAQLAGRLPLGLSVLG…	138664	5.44	7	6	R06	21756276	21761937	-	V
Rs343020	RsTNL38	ATGGCAAATTCTTTACCGGAGGATTCGAAGTCTCGATCTGTGTGGAAGTACGATGTCTTCCTGAGCTTCAGAGGCACAGATGTTCGCAGAAAATTCATCAGCCATCTCAACGAGGCTCTCACTGATGAAGGAATCGTAACCTTCCACGACAACAGAGACCTCGAGAGAGGCGACTCAATCTTGAGAGGACTAGAGGAAGCGATGAATCAGTCGAGATACGCGATCGTCGTGGTCTCGGAGGACTACGCTACATCTCAGTGGTGCTTGAGAGAGCTTTCTTTTATGGTGGAATTAGCTGGGAAGACGAAACGCTTCAAGCTGATCCCTATATTCTATGATATCGATCCTTCGGCCTTGAAGAGCCGAACCGGTTGTTTTAACAAAGCTTTTGAGGATCAT…	2718	905	MANSLPEDSKSRSVWKYDVFLSFRGTDVRRKFISHLNEALTDEGIVTFHDNRDLERGDSILRGLEEAMNQSRYAIVVVSEDYATSQWCLRELSFMVELAGKTKRFKLIPIFYDIDPSALKSRTGCFNKAFEDHEQRFDGETVSEWRRAVGIVANVSSWVSKTRSDDAKLIQEVVRDLCERLYAEPSDDTSEFVGMTLHKKRIESLLSTEDSSSDDVKMVGVWGMGGRGKTTIAKCVYESLSTHFPSRCFLGNVKGESSSHLRKQIMSEIFPKSPLNARCVSPEAMKRRLRGKKVLLILDDVDDVQQLQELAGDCKWFGPGSRVIITTRDKRVLDEHSVKHIYEVKPLRTTQALQLFSRHAFKTNRPPQDEFRQLCLDIVEQLCGLPLALRAIGASLYNR…	103312	7.65	4	3	R06	37627942	37631430	-	M
Rs353140	RsTNL39	ATGGCTTCATCTTCTTCTTCCTCTTCTCGCGTAACGAGATACCATGTTTTCCTGAGCTTTCACGGTCCAGATGTCCGTAGACGGTTTCTCAGTCATTTACGCAATCAATTAGCAAGCAAAGGGATCACAACGTTCAACGACCAAGAGATCGAGAGAGGCCATACGATCGGACCTGAACTTGTACAAGCAATTAGAGAGTCGAGGGTCTGGATCGTTCTTCTCTCAAAGAATTATGCTTCTTCGAGCTGGTGTTTAGATGAACTACTTGAAATCTTGAAGTGCAGAGAAGATCAGGGTCAGGGTCAGATGGTGATGACTGTTTTTTATGATGTTGATCCGTCCCATGTGCGGAAACAGGAGGGAGAGTTCGGAGACGCATTTAAGAAAACTTGTGAAGGG…	1917	638	MASSSSSSSRVTRYHVFLSFHGPDVRRRFLSHLRNQLASKGITTFNDQEIERGHTIGPELVQAIRESRVWIVLLSKNYASSSWCLDELLEILKCREDQGQGQMVMTVFYDVDPSHVRKQEGEFGDAFKKTCEGKTEEEKQRWSNALSYVATIAGEHSLNWTDEADMVEKLATDVWNKLNITLSRDFDKIVGLQAHLSKLISLLCLECDDVKMIGIWGPAGIGKSTIARALFNHLSGDFRLRCFMGNLKGSYKSIMGVDDYDTKLGLQNQLLSKLFNQRDIRAHHLGAIKEWLQDQRVLIILDDVDDLDKLEILAKEPCWFGFRSRIIITTEDKSILKAHRINDTYHVHFPSPEEALEILCLSAFKQSYVRDDFEVVANKVAKICGNLPLGLCVVGSSLR…	73026.7	6.23	6	5	R06	45291749	45294299	-	I
Rs353230	RsTNL40	ATGGCTTCATCTTCTTCTTCCTCTTCTCGCGTAACGAGATACCATGTTTTCCTGAGCTTTCACGGTCCAGATGTCCGTAGACGGTTTCTCAGTCATTTACGCAATCAATTAGCAAGCAAAGGGATCACAACGTTCAACGACCAAGAGATCGAGAGAGGCCATACGATCGGACCTGAACTTGTACAAGCAATTAGAGAGTCGAGGGTCTGGATCGTTCTTCTCTCAAAGAATTATGCTTCTTCGAGCTGGTGTTTAGATGAACTACTTGAAATCTTGAAGTGCAGAGAAGATCAGGGTCAGGGTCAGATGGTGATGACTGTTTTTTATGATGTTGATCCGTCCCATGTGCGGAAACAGGAGGGAGAGTTCGGAGACGCATTTAAGAAAACTTGTGAAGGG…	1917	638	MASSSSSSSRVTRYHVFLSFHGPDVRRRFLSHLRNQLASKGITTFNDQEIERGHTIGPELVQAIRESRVWIVLLSKNYASSSWCLDELLEILKCREDQGQGQMVMTVFYDVDPSHVRKQEGEFGDAFKKTCEGKTEEEKQRWSNALSYVATIAGEHSLNWTDEADMVEKLATDVWNKLNITLSRDFDKIVGLQAHLSKLISLLCLECDDVKMIGIWGPAGIGKSTIARALFNHLSGDFRLRCFMGNLKGSYKSIMGVDDYDTKLGLQNQLLSKLFNQRDIRAHHLGAIKEWLQDQRVLIILDDVDDLDKLEILAKEPCWFGFRSRIIITTEDKSILKAHRINDTYHVHFPSPEEALEILCLSAFKQSYVRDDFEVVANKVAKICGNLPLGLCVVGSSLR…	73026.7	6.23	5	4	R06	45329256	45331806	-	I
Rs389030	RsTNL41	ATGTCTTCGTCTTCTTCTTTGTGTCCCCCTCGCCAATGGAAATACGACGTCTTCCCAAGTTTCAGCGGCCAAGACGTCCGTAGAAACTTCCTCAGCCACTTGCTCGGCGAGTTCAATCGCAAGGGAATCAACACGTTTGTGGACGATCAAATCAGGAGGAGTGACTCCATCGGCCCTGAGCTCGTACGAGCGATAAGAGCATCGAGGATCGGCATGGTCATCCTCACCAAGAACTACGCTTCTTCAAGCTGGTGCTTAGATGAGCTGCTGGAGATTATGGAATGTCGGGAGACTGCAGGTCAGAGAGTGATGACGATCTTCTACGATATGAATCCATCTCATGTGAGGAAACAGAGCGGGGATTTCGGGGAGGCGTTCGAGAGAACTTGCGTGGGGAAA…	3492	1163	MSSSSSLCPPRQWKYDVFPSFSGQDVRRNFLSHLLGEFNRKGINTFVDDQIRRSDSIGPELVRAIRASRIGMVILTKNYASSSWCLDELLEIMECRETAGQRVMTIFYDMNPSHVRKQSGDFGEAFERTCVGKTEEHKRRWREALTNVANILGEDSQKWDSEAAMILKIATDVTNMLNFTPSRDFDHLVGMEAHIAKMSSLLCMESNEVRVVGMWGPAGIGKTTIARALYNRVSSDFQLSVFMENVKGSYSGNELDGYSSKLRLQEQFLSKLLTLKDMRINHLGVAEERLNSKKVFIVLDDVDKLEQLEALANEPRCFGAGSRIIVTTEHKELFKGHGVNYIYEVDFPSGDEALQIFSQSAFKQDYPPEGFMELAVEVTNVTNHLPLGLCVLGSSLRGK…	132497	5.36	7	6	R07	3105596	3109597	+	R
Rs388990	RsTNL42	ATGGCAAACTGCTCATCCTCCTCTTCCAGGGCGAAAGCAGACGAGGAGACACCCCAAGAACAAGTGTTCATTAATTTCCGCGGAATCGAACTGCGCAACAGCTTCGTTAGCCATCTCAACAAAAGCTTAAAAAATAATCGGATCAATGCCTTTATAGACACAGATGAAGAGATGGGCCAAAGTTTGGATGTTCTGCTCACAAGGATCGAACGGTCCAAGATCGCTCTAGCGATATTCTCTCCAAAGTACACGGAGTCAAACTGGTGCTTGAAGGAGCTTGCAAAGATGAATGAAAGAATGGCACAGAGCAAGCTCGTAGTGATTCCAATCTTCTACAAAGTGGAGCCTGTTGCTGTAAAAGAACTCATGGGAGAGTTCGGTGATAATTTTAGGCAGCTA…	3513	1170	MANCSSSSSRAKADEETPQEQVFINFRGIELRNSFVSHLNKSLKNNRINAFIDTDEEMGQSLDVLLTRIERSKIALAIFSPKYTESNWCLKELAKMNERMAQSKLVVIPIFYKVEPVAVKELMGEFGDNFRQLVKSIDKNTKKKWKEALKSVPYSMGVVLTQKSDEDEIIGKVVKEVKRVLSRLSQASPNTLECTIPSLQRHQKCHESSWGIKHRLEQLEEKLCIGIEETTRIIGVVGMPGIGKTTLARKLYEELNNEFLSHVLIEDIHEISKGYGLGYLTKKLLDGLLTNKNPNGEVVHEAYKDQLLKHKHKAFVVLDGVSSKEQINALLGERDWITPGSKIVIATSDKSLIQNLVDDTFEVPRLSDRDALHHFMHYAFDDQAEDDALEPGKFSKLSN…	132202	7.65	5	4	R07	3138884	3143470	+	R
Rs391160	RsTNL43	ATGGCTTCTTCATCTCTCACTTGGTCTTGGACACATGATGTCTTCCCGAGCTTCTGTGGAGGAGACGTGCGCAAAACCTTCCTTAGTCACTTACTGGAAAAGCTCAGAAGCAATGGGATCAGTCCTTTCATTGATGACGAGATTGATCGAGGCCAACCTATCGGTCCGGAGCTCCTAAAAGCGATCAGAGAATCAAAGATATCAATTGTCTTGCTCTCCCCTAACTACGCTTCGTCAAGGTGGTGTTTGGATGAGTTGAAGGAAATCATGAAGTGCAGGGAAGAGGATCAACAAACAGTGATAACTATTTTCTACCAAGTGGATCCATCTGATGTTAGGAAGCAGACCGGAGCTTTTGGAGAGGCCTTTGACAAAACCTGTGAGGGAAGAAGAGAAGGT…	2142	713	MASSSLTWSWTHDVFPSFCGGDVRKTFLSHLLEKLRSNGISPFIDDEIDRGQPIGPELLKAIRESKISIVLLSPNYASSRWCLDELKEIMKCREEDQQTVITIFYQVDPSDVRKQTGAFGEAFDKTCEGRREGVKEAWKKALVDVGNIAGYDSSRWHSEADLINKIALDLLDELGFTPSKDFDDFVGMEARVKEIMSLLGKQSNDEVKFIGIVGPTGIGKTSTARALYDRLSRGFEFSTFIEDIRESKEMPSLSGSHHLFQLDCQKELLSRLFNQKDSKVGHLGVAEQRLRDKKVLIVLDEMDCLLKLEAMAKKPDWFGPGSVIIVTTEDRNLLKAQGIKCIYNVKLPDEVEAFQIFCKYAFGQSSVDCGPSIIRDLHTRFFFDFQFREFIEYVSGSNE…	81018.3	6.02	7	6	R07	3434204	3442617	+	R
Rs391170	RsTNL44	ATGGCTTCTTCATCTTCTTCTCTCACTTGGACGCATAACGTCTTCCCGAGCTTCTGTGGAGGGGACGTGCGCAAAAACTTTCTTAGTCACTTACTGGTAAAGCTCGAAAGCAAAGGAATCAGGCCGTTCATTGATAGTAACATTGAGCGAGGCCAGTCTATCGGTCCCGAGCTCGTACAAGCGATCAGAGAATCAAGGGTTGCTGTTGTCTTGCTATCCAGTAACTACGCTTCCTCAGGCTGGTGTTTGGATGAGTTGGTGGAAATCATGAATTGCAGAGAAAGGGATCAACAAAAAGTGATAACCATTTTCTACGGAGTGGATCCATCTGATGTTAGGAAGCAGACCGGAGCTTTCGGAGAGGCCTTTAACAAAACCTGTGTGGGAAGAACAGAAGTT…	3702	1233	MASSSSSLTWTHNVFPSFCGGDVRKNFLSHLLVKLESKGIRPFIDSNIERGQSIGPELVQAIRESRVAVVLLSSNYASSGWCLDELVEIMNCRERDQQKVITIFYGVDPSDVRKQTGAFGEAFNKTCVGRTEVVKEAWKKALNAVASIAGYHSHNWDNEAEMIDEIAVHLMKVLVFTPSKDFDDFVGMEARITEIKCLLSLQSDDEVKIIGIVGPAGIGKTSTARALFNQLSRDFQFTAFIEDIRGSQELPSLGGSDYYKCQLAYQKELLSRIFDQKDIKVGHLGVVEQNLRDKRVLIVLDEVDCLWKLEAMANKPDWFGPGSVIIITTEDRNLLKAQGIKCIYDVKLPNEVEAIQILCQYAFPQKSLAYNPQTRTARALHNQFFLDIRGRIELSSRPD…	139909	5.55	6	5	R07	3446057	3450364	+	R
Rs529360	RsTNL45	ATGTCGCCTCCTCTCGTTGTGGCTTCTTGTTCCTCCTCCTCTTCCCGCAACTGGTCATACGATGTTTTCCCTAGCTTTAGCGGAGAGGATGTCCGCAAAACATTCCTCAGCCACTTTCTCAGGGAGCTTGAGCGGAATTCGATCGTTGCTTTCAAAGACAACGAGATGGAGAGAAGCCAGTCAATCGCCCCGGAGCTCGTACAAGCCATCAGAGATTCGAGGATCGCAGTGGTTGTGTTCTCCAAAAACTACGCATCTTCAAGCTGGTGTCTAAACGAGTTGCTGGAGATTCTGCAGTGCAACGAAGAGTTGGGCCAACTGGTGATACCGATCTTTTACGGTTTGGACCCTTCTCACCTTAGGAAACAGACAGGAGACTTTGGAGAGGCATTTAAAAAG…	2838	945	MSPPLVVASCSSSSSRNWSYDVFPSFSGEDVRKTFLSHFLRELERNSIVAFKDNEMERSQSIAPELVQAIRDSRIAVVVFSKNYASSSWCLNELLEILQCNEELGQLVIPIFYGLDPSHLRKQTGDFGEAFKKTCQNQTHEVEDQWKQALTNVANILGYHSKNCDSEAAMIEEISNDILGKLDVTPSSNEFEDFVGMKDHMAEVILLMNLESKEVKMVGIWGTSGIGKTTIARALFCNISNQFQKSVFIDRAFISKSMEVYGRANPVDYNMKLRLRMNFLSEILERKNMKIGAMEERLKHQKVLIVIDDLDDQYVLDALAGQTKWFGSGSRIIVVTTDKQLLKASGIDSIYEVGLPSDEQALEMFCRSAFRQDSPPEGLMEFASEVVERAGSLPLGLDV…	107066	6.01	6	5	R07	11487379	11492214	-	E
Rs383520	RsTNL46	ATGAGCGTGCCTTTTTTTGACTCGGCTGTTTGGGCATTAGGCAAGCAAAAAGGGACAAAACCCAAAAGGGCCTTTGGAAGCTCTCCGGCCAAAACTGCAGATGGCGAGGCTGACAACACCGAACCTCTAGATGAACAAAAAGCTTGCGCATCAGCTGTTGCAAAGTTAACCCATACCTTGCTTAGACATGAGGCCCAAGATTACAGTAATAGATCAAGTAGAGAGACTAAAGAGGCCGTATCAAAGATTGGCATAAAAGTCTCCCTTTTCATGGCTCTTCTTTGTCCTTCGTCTTTGCCTCGCAACTGGATACACGATGTCTTTCCAAGCTTCCACGGGGCAGACGTTCGCACAACGTTTCTTAGTCACGTTCTCAAGGAGTTCAGAAGAAGAGGAATC…	3150	1049	MSVPFFDSAVWALGKQKGTKPKRAFGSSPAKTADGEADNTEPLDEQKACASAVAKLTHTLLRHEAQDYSNRSSRETKEAVSKIGIKVSLFMALLCPSSLPRNWIHDVFPSFHGADVRTTFLSHVLKEFRRRGIDTFIDNNIKRSKSIGPKLTEAIRGSRVAIVLLSRNYASSTWCLNELVEITECRTEFGQTVMPVFYDVDPSDVKKQAGEFGKVSENTCNGKTEEDTRRWREALAEVATIAGEHSRNWRSESEMIEKIAADVSNVVNDSVPSNYFESLVGIGAHMEKMRSLLSLECDEVRMVGIWGPAGIGKTTIARALYEKLCSNFTHTAFMESIKGGYTTHYLDNYAYKLQLQEQLLSKTLSHKELKIGHLGVAQERLKNKKVLVVLDDVDRLVQL…	118303	8.53	4	3	R07	13165855	13170241	+	E
Rs383510	RsTNL47	ATGGCTCTTCTTTGTCCTTCGTCTTTGCCTCGCAACTGGATACACGATGTCTTTCCAAGCTTCCACGGGGCAGATGTTCGCACAACTTTTCTTAGTCACGTTCTCAAGGAGTTCAAAAGAAGAGGAATCGACACGTTCATCGATAATGATATCAAGAGGAGTAAATCTATCGGTCCTAAACTCATAGAAGCTATCAGAGGGTCGAGAGTTGCGATAGTCTTGCTCTCTAGGAACTACGCTTCTTCCACATGGTGCCTGAACGAGTTGGTGGAGATTGCTGTGTGCAGAAGAGAGTTTGGTCAAACAGTAATGCCCATTTTCTATGAAGTCGATCCATCTGATGTGAAGAAGCAGGCTGGAGAGTTCGGGAAAGTCTTTGAAAATACTTGTAACGGTAAA…	2811	936	MALLCPSSLPRNWIHDVFPSFHGADVRTTFLSHVLKEFKRRGIDTFIDNDIKRSKSIGPKLIEAIRGSRVAIVLLSRNYASSTWCLNELVEIAVCRREFGQTVMPIFYEVDPSDVKKQAGEFGKVFENTCNGKTEEDTMRWREALMEVATIAGEHSSNWCSEAEMIEKIAADISNVVNDSVPSNYFESLIGIGAHMERMRSLLSLECDEVRMVGIWGPAGIGKTTIARALYEKLCSNFTHTAFIESIKGGYTTHYLDNYAYMLQLQEQLLSKTLSDKDLKIGHVGVAQERLKKKKVLIVLDGVDRLVQLNAMADKPEWFGRGSRIIITTQDLKLLKAHGIDHIYKVDYPIDEEALQIFCKHAFGQNSPKDGFEELALEVTNLSGKLPLGLSIMGSYFRG…	105783	6.43	4	3	R07	13172789	13175946	+	E
Rs412970	RsTNL48	ATGTCGGGGTGCGGTCCTTCCCGTCGTCAATTCAAATACGATGTCTTCCTCAGTTTCCGAGGTGCAGACACCCGTAAAAACATCGTTAGCCATTTGCACAAAGAACTTGTCAGACAAGGAATACGAACTTTCAAAGACGATGAAACGCTGGAAACCGGAGACCGCTTTCCCGAAAGACTCCGTGAAGCCATCAACACATCGAGGTTTGCCATTGTGGTTATCTCAAAGAACTATGCTACTTCAAAATGGTGTTTGGAAGAGCTTCGAATGATAATGAAGCTTGAATCGGAGAAAAAGGTTGATGCCTTTCCCATTTTCTACGACGTGGATATCTCTGACGTTAGAAATTATAAAAGAAGTTTCTCTTTAATATGCCACAACCAAAGTCCCAGGATTCCC…	3261	1086	MSGCGPSRRQFKYDVFLSFRGADTRKNIVSHLHKELVRQGIRTFKDDETLETGDRFPERLREAINTSRFAIVVISKNYATSKWCLEELRMIMKLESEKKVDAFPIFYDVDISDVRNYKRSFSLICHNQSPRIPSWKEALQKIANTQANESRKFKDDATMVEEVVELVSDKLLSMLPMDLGNIVGMEADMDQIEHLLDMTFTTSEVRMVGIWGMPGIGKTTIAKNLYEKHKHRFKTHHCFLEKVKGQGTLDLHKQLLSDILRKKDFKSLNLAQGASCIKSRLVNLKSLIVIDDVDDVKQLDALAKEPSWFGPGSRIIITTRDKSVLNSSCALYKVECLKDDDKGLQIFQQYAFQDEKTRVGCYKYNDLSKRISDLAQGLPIALKDFGTYLVNKKKWEEWQ…	123971	8.44	4	3	R08	3551462	3555525	+	A
Rs421890	RsTNL49	ATGGCTTCTTCTTCTTCTTTAACTCTTTTGGCACCAACGTCTTCTTCTTCTTCTTCGCCTCCCAATTGTGAACGCCATGTCTTCCCAAGCTTCCACGGGGCTGATGTCCGCAAATCCTTTCTGAGCCACGTTCTCAAGGAGCTCAGAAGCAAAGGAATCGACCTATTCCTTGACAATGATATGGAGAGAAGTAAATCGATAGGTCCTGAGCTCGTAGAAGCTATAAGAGGATCGAGGATTGCGATTGTCTTGCTCTCTAAGAACTATGCTTCGTCCACATGGTGCTTGAACGAGCTGGCTGAGATCATCAAGTGCAGAGAACGGTTTGGTCAAACAGTGATACCCCTTTTCTATGAACTGGATCCAACTGATGTAAAGAAGCAGACCGGTGACTTTGGG…	3567	1188	MASSSSLTLLAPTSSSSSSPPNCERHVFPSFHGADVRKSFLSHVLKELRSKGIDLFLDNDMERSKSIGPELVEAIRGSRIAIVLLSKNYASSTWCLNELAEIIKCRERFGQTVIPLFYELDPTDVKKQTGDFGKVFLKTCKGKAHEDIQRWKCALTEVAQITGYHSTNWKTEANMIEDIATEVSNKLNLSAPSSDFDYLVGIESQMTRMRPFLQLDSDDVRKIGIWGPPGIGKTIVARSLFNRYSQDFQLSVFIDNIKTKYAIPASSDDYSVKLYLQKQLMSQLTNETGISISHLGVVKDRLRDKKVLVVLDDVDHLVQLEAMAKETYWFGPGSRIIVTTQDQRVLKASGINHIHRVKLPSYGEALQMFCMYAFDQKYPKDGFEKLCCEVVNLVGRLPL…	134298	6.44	6	5	R08	8366584	8371449	-	U
Rs420480	RsTNL50	ATGGCTTCTTCTTCTTCTTCTTCTTCTTCTACTGCTTTAACTCTTTTGGCTCCTCCTTCTTCTTTGCCTCACAATTGGAAATACCATGTTTTCCCAAGCTTCCATGGACCAGATGTCCGCAAAACCATTCTCAGCCACGTTGTCAAGGAGCTCATGAGCAAAGGAATCGACCTATTCATTGACAATGATATAGAGAGAAGTAAGTCCATCGGTCCTGAGCTCGTAGAAGCTATTAGAGGATCGAGGATTGCTATTGTCTTGCTCTCCAAGAACTACGCCTCTTCCACATGGTGCTTGAACGAGCTGGTGGAGATCATCAAGTGCAGAGACGAACTGGGGCAAACAGTGATGTCAATTTTCTATGAAGTGGATCCAACTGATATAAAAAAGCAAACTGGT…	3141	1046	MASSSSSSSSTALTLLAPPSSLPHNWKYHVFPSFHGPDVRKTILSHVVKELMSKGIDLFIDNDIERSKSIGPELVEAIRGSRIAIVLLSKNYASSTWCLNELVEIIKCRDELGQTVMSIFYEVDPTDIKKQTGDFGKVFEETCKGKTEEEIQRETEAEMIEAIATDVSNKLNLSAPSSDFEDLVGMESQMTKIRRLLQLGSDESVRKIGILGQSGIGKTTIARYIFNRCSQDFQTSVFIGNIRRNYAMPAYSDKHSVKLYLQEKLMSQVTNDKDIKAPHLGVVKDRLKDKKVLLVLDDVDQSVQVEAMANETCVGPGSLIIITTQDQRVLKASGIDHIHKMDLPGDDEALQIFCINAFGQKYPKDGFEELAWKVMDLVGRLPLGLEVMGSYFRGMSEQE…	117521	5.53	6	5	R08	8497731	8501353	+	U
Rs419910	RsTNL51	ATGGATTCTTATTTTTCCCTTACCAATCTTGCTGCTGCTGCAATCAGCTTCTACGCCCTTTTTGGTTCAATATTTTTCACCAGAAAATCTTCCACATCTCATCATCACGAAAACAACAAAACACTGCCTTCTTCTTCTTCAACTCTCTTGGCTCCAACGTCTCCTTCTTCTCACAATTGTAAACACCATGTCTTCCCAAGCTTCCACGGGGCAGATGTCCGCACGAACTTTCTCAGCCACGTCGTCAAGGAGCTCAAGAACAAAGGAATCGACCTATTCATTGACAATGATATCGAGAGAAGCAAGTCCATCGGTCCTGAGCTCATAGAAGCTATTAAAGGATCCAGGATTGCTATTGTCTTGCTATCGAAGAACTACGCTTCGTCCACATGGTGCTTA…	3081	1026	MDSYFSLTNLAAAAISFYALFGSIFFTRKSSTSHHHENNKTLPSSSSTLLAPTSPSSHNCKHHVFPSFHGADVRTNFLSHVVKELKNKGIDLFIDNDIERSKSIGPELIEAIKGSRIAIVLLSKNYASSTWCLNELVEIIKCREELGQTVDPTDVKKQTGDFGKVFKKTCKGKTEEEIQRWKRALTEVAQIAGYHSSSGKNEAEMIEDIATDVSNKLNLSAPCTDFDGLVGMESKMTKMRSLLQLDSDEVRIVGILGPSGIGKTTIARSLFNRHSQDFQLSVFIDNIKRNYAVPTCSDDYSVKLNLQKHFMSQLTNETDIKNFSHLGVVKDRLKDKKVLVVLDDVDRSVQLEAMAKETSWFGPGSRIIITTQDRKVLKASGIEHIHKVDLPSHDEALQM…	116438	5.58	4	3	R08	9054771	9058190	-	U
Rs419870	RsTNL52	ATGGCTTCTTCTTCTTCTTTAACTCTTTTGTCTCCTCCGTTTTCTTCGCACCATGTCTTCCCAAGCTTCCACGGGGCTGATGTCCGCAAAAGCATTCTCAGCCACATCGTCAAGGAGCTCAAGAGCAAAGGAATCGATCTATTCATAGACAATGATATAGAGAGGAGTAAGCTGATCGGTACTGCGCTCGTCGAAGCTATCAGAGGATCTAGGATTGCGATTGTCTTGCTTTCGCAGAACTATGCTTCGTCGACATGGTGCTTGAACGAGCTGGTGGAGATCATCAAGTGTAGAAAAGAGTTCGGTCAAACAGTGATTTCTCTTTTTTATCAAGTGGATCCAACTCATGTAAAGAAGCAGACTGGTGATTTTGGGAAGGTCTTTAAAAAAACTTGTCAA…	3276	1091	MASSSSLTLLSPPFSSHHVFPSFHGADVRKSILSHIVKELKSKGIDLFIDNDIERSKLIGTALVEAIRGSRIAIVLLSQNYASSTWCLNELVEIIKCRKEFGQTVISLFYQVDPTHVKKQTGDFGKVFKKTCQGKTEEEIRRWQHALTEVAQLAGYHSTNWETEAEMIEAIATDVSNKLNLSAPSSDFDDLVGMESHMTQLEPLLQLDSSKVRKIGIWGPPGIGKTTIARYFFNRHARDFQMSVFMGNIKRKHAAMACSDDYSVKLKLQKKIMSKLTNDKDTKVQHLGVAKDRLKHKKVLVVLDDVDRSAQVEAMANETWFGPGSRILVTTEDQKVLKSSGIDHILKVNLPSYGQALQMFCMYAFDQKYPKDGFEKLAWEVMPLVGRLPLGLRVMGSYF…	123574	5.86	5	4	R08	9073151	9076824	-	U
Rs419790	RsTNL53	ATGGATTCTTATTTATCCCTTACCAATCTTGCTGCTGCTGCAATCAGCTTCTACGCCCTTTTTGGTTCAATATTTTTCACCAGAAAATCTTCCACATCTCATCATCACGAAAACAACAAAACACTGCCTTCTTCTTCTTTGACTCTTTTGGCTCCAACGTCGTCTTCTTCTTCTTCGCCTCCCAATTGTAAACACCACGTCTTCCCAAGCTTCCACGGGGCAGATGTCCGCACGAACTTTCTCAGCCACGTTGTCAAAGAGCTCAAGAGCAAAGGAATCGACCTATTCATTGACAATGATATACAGAGAAGTAAGTCCATCGGTCCTGAGCTCGTAGAAGCTATTAGAGGATCGAGGATTGCTATTGTCTTGCTCTCCAAGAACTACGCCTCTTCCACA…	3111	1036	MDSYLSLTNLAAAAISFYALFGSIFFTRKSSTSHHHENNKTLPSSSLTLLAPTSSSSSSPPNCKHHVFPSFHGADVRTNFLSHVVKELKSKGIDLFIDNDIQRSKSIGPELVEAIRGSRIAIVLLSKNYASSTWCLNELVEIIKCRDELGQTVMSLFYQVDPTDVKKQTGDFGKVFKKTCRGKTEEDIRRWKRALTEVAQIAGYHSSSGKNEAEMIEDIATDVSNNLNLSAPCTDFDGLVGMESKMTEMRSLLQLDSDEVRIVGILGPSGIGKTTIARSLFSRHSQDFQLSVFIDNIKRNYAVPTCSDDYSVKLNLQKHFMSQLTNETDIKNFSHLGVIKDRLKDKKVLVVLDDVDRSVQLEAMAKETSWFGPGSRIIITTQDRKVLKASGIEHIHKVD…	117321	5.55	8	7	R08	9172666	9176155	-	U
Rs423750	RsTNL54	ATGGATTCTTCTTTCTGCCTCCTTTCGACCTCTGCTGTTACCCTAGGATTCTTCACGATTTTTGCTATGGTTTACATAAAATTCAGATCCAAACCAAGAATTGCGTCTTCTTCATCTCCCAATTGGAAACCCCAGGTCTCGGTGAGCTCCACTCTTGATTCCCAAGGAATATCTAATGGATTGCAAGTACACGCGGTCTACATCTACTGCGCAGATGCGTTACAGTACTCCTTCGCCAGCCACCTCTCCGTTGATTTCCGCCGGAAAAACTTTGCTGCTTTCGTAAATTGCAGTAGGACTCTCGATCTGATAGAGGGAGCTAGCGTTTCGGTGGTTGTTTTCTCCAAGGACTGCTTATCCTCTGCCTCGTACCTTGATACGCTCGTGATGGTACTCCAG…	2106	701	MDSSFCLLSTSAVTLGFFTIFAMVYIKFRSKPRIASSSSPNWKPQVSVSSTLDSQGISNGLQVHAVYIYCADALQYSFASHLSVDFRRKNFAAFVNCSRTLDLIEGASVSVVVFSKDCLSSASYLDTLVMVLQCQKKNNMLVVPVFYGISPSDVAVPEEHESADRISALKKLIQLPAYQSREECNECQVVEEIVSDVYEKLFSKEQVGINSRLLEIQEWLCKQPRGNIRRIGIWGMPGIGKTTLAKAVFDQIAGGYEASCFIKHFDKAFHEKGLYGLLEDHFGKLLKELSRVGAKLSKKRTLVVLDDVQNSGFAESFLRGFRWFGPGSLVIVISRDKQVFRHCQISHVYEVQSLDENEALQLFSQHAFGEDKRDQELLKLSMEVIKYASGNPFALSCYG…	79898.9	6.52	4	3	R08	9600417	9603317	+	U
Rs423080	RsTNL55	ATGGCTTCTTCATCTTCAACTCTTTCGGACCCCCAGTCTTCTTTGTCACACAGTTGGAAACACCATGTCTTCCCAAGCTTCCACGGGGCTGATGTCCGCGAAAACTTTCTCAGCCACATTGTCAAGGAGTTCAAGAGCAAAGCAATCGACCTATTCATTGATAATGATATAGAGAGAAGTAAGTCTATCGGTCCTGAGCTCATAGAAGCTATTAGAGGGTCTAGGATTGCGATTGTATTTGTCTCGAAGAACGGTTCTTCGACATGGTGCTTGAACGAGCTTGTTGAGATCATGCACTTCAGAGAAGAGTTTGGTCAAACTGTGATGTCCATTTTCTATCAAGTGGATCCGACTGATGTAAAGAAGCAGACTGGCTATTTTGGGAAGGTCTTCGAAAAA…	3753	1250	MASSSSTLSDPQSSLSHSWKHHVFPSFHGADVRENFLSHIVKEFKSKAIDLFIDNDIERSKSIGPELIEAIRGSRIAIVFVSKNGSSTWCLNELVEIMHFREEFGQTVMSIFYQVDPTDVKKQTGYFGKVFEKTCEGKTEEDIRRWKHALAEVAQIAGFHSTNWKNEAEMIEDIVTDVSNKLNLSAPSNDFGGLVGMESHMADLTPLMLQLDSHEVLKIGIWGPPGIGKTTIARYLFNRYSRYVDLSVFMDNIKTKYAKKTACSDDYSVKLDLQKQFMSQLTNEKDIKNFSHLGIAKDRLKDKSLLVILDDVDRPVQVEAVAKENSWFGQGSMIIVITQDLKVLKSCGIDHIHKVNLPSNEEALQIFCMHAFGQRDPKDGFIELACEVVSLVENLPLGL…	140331	5.41	4	3	R08	9954517	9958720	-	U
Rs423040	RsTNL56	ATGGATTCTTCTTCTTCTTTAACTCTTTTGTCTTCTTTGCCTCACAATTGGATACATCACGTCTTCCCAAGCTTCCACGGGGAAGATGTCCGCACAAACTTTCTCAGCCACATTGTCAAGGAGTTAAAAAACAAAGGAATCGACCTATTCATTGACAATGATATAGAGAGAAGTAGGTCAATCGGTCCCGAGCTCATAGAAGCTATTAGAGGATCTAGGATTGCAATTGTCTTGCTCTCTAAGAACTACGCTTCGTCAACATGGTGCTTGGACGAGCTGGTGGAGATCATCAAGTGCAGAGAAGAGTTGGGGCAAACAGTGATGCCCCTTTTCTATCAAGTGGATCCAACTGATGTAAAGAAGCAGACTGGTGATTTTGGGAAATTCTTCAGAAAAACT…	3420	1139	MDSSSSLTLLSSLPHNWIHHVFPSFHGEDVRTNFLSHIVKELKNKGIDLFIDNDIERSRSIGPELIEAIRGSRIAIVLLSKNYASSTWCLDELVEIIKCREELGQTVMPLFYQVDPTDVKKQTGDFGKFFRKTCKGKKKEEIERWKRALTEVAQIAGFHSSNWENEADMIEDIATDVSNKLNLSAPSNDFDGLVGMESHMENMGALLQLDSNEVRKIGILGQPGIGKTTIARYIFNQYSQDFQLSVFMDNIKRKYATTACSDDYSVKLDLQRHFMSQLTNVTDIKNFSHLGIAKDRLKDKKVLVILDDVDRSVQVEAVAEENSWFGPGSRIIVTTQDEKVLNASGINHIHRVNLPSFYKALQMFCMYAFGQKDPKDGFKELAWEVIRLVDSLPLGLRVM…	128293	5.61	6	5	R08	9960866	9964808	-	U
Rs617290	RsTNL57	ATGGCTTCTTCATCTTCAACTCTTTCGGACCCCCAGTCTTCTTTGTCACACAGTTGGAAACACCATGTCTTCCCAAGCTTCCACGGGGCTGATGTCCGCGAAAACTTTCTCAGCCACATTGTCAAGGAGTTCAAGAGCAAAGCAATCGACCTATTCATTGATAATGATATAGAGAGAAGTAAGTCTATCGGTCCTGAGCTCATAGAAGCTATTAGAGGGTCTAGGATTGCGATTGTATTTGTCTCGAAGAACGGTTCTTCGACATGGTGCTTGAACGAGCTTGTTGAGATCATGCACTTCAGAGAAGAGTTTGGTCAAACTGTGATGTCCATTTTCTATCAAGTGGATCCGACTGATGTAAAGAAGCAGACTGGCTATTTTGGGAAGGTCTTCGAAAAA…	3753	1250	MASSSSTLSDPQSSLSHSWKHHVFPSFHGADVRENFLSHIVKEFKSKAIDLFIDNDIERSKSIGPELIEAIRGSRIAIVFVSKNGSSTWCLNELVEIMHFREEFGQTVMSIFYQVDPTDVKKQTGYFGKVFEKTCEGKTEEDIRRWKHALAEVAQIAGFHSTNWKNEAEMIEDIVTDVSNKLNLSAPSNDFGGLVGMESHMADLTPLMLQLDSHEVLKIGIWGPPGIGKTTIARYLFNRYSRYVDLSVFMDNIKTKYAKKTACSDDYSVKLDLQKQFMSQLTNEKDIKNFSHLGIAKDRLKDKSLLVILDDVDRPVQVEAVAKENSWFGQGSMIIVITQDLKVLKSCGIDHIHKVNLPSNEEALQIFCMHAFGQRDPKDGFIELACEVVSLVENLPLGL…	140331	5.41	4	3	R08	9969407	9973610	-	U
Rs423070	RsTNL58	ATGGATTCTTCTTCTTCTTTAACTCTTTTGTCTTCTTTGCCTCACAATTGGATACATCACGTCTTCCCAAGCTTCCACGGGGAAGATGTCCGCACAAACTTTCTCAGCCACATTGTCAAGGAGTTAAAAAACAAAGGAATCGACCTATTCATTGACAATGATATAGAGAGAAGTAGGTCAATCGGTCCCGAGCTCATAGAAGCTATTAGAGGATCTAGGATTGCAATTGTCTTGCTCTCTAAGAACTACGCTTCGTCAACATGGTGCTTGGACGAGCTGGTGGAGATCATCAAGTGCAGAGAAGAGTTGGGGCAAACAGTGATGCCCCTTTTCTATCAAGTGGATCCAACTGATGTAAAGAAGCAGACTGGTGATTTTGGGAAATTCTTCAGAAAAACT…	3504	1167	MDSSSSLTLLSSLPHNWIHHVFPSFHGEDVRTNFLSHIVKELKNKGIDLFIDNDIERSRSIGPELIEAIRGSRIAIVLLSKNYASSTWCLDELVEIIKCREELGQTVMPLFYQVDPTDVKKQTGDFGKFFRKTCKGKKKEEIERWKRALTEVAQIAGFHSSNWENEADMIEDIATDVSNKLNLSAPSNDFDGLVGMESHMENMGALLQLDSNEVRKIGILGQPGIGKTTIARYIFNQYSQDFQLSVFMDNIKRKYATTACSDDYSVKLDLQRHFMSQLTNVTDIKNFSHLGIAKDRLKDKKVLVILDDVDRSVQVEAVAEENSWFGPGSRIIVTTQDEKVLNASGINHIHRVNLPSFYKALQMFCMYAFGQKDPKDGFKELAWEVIRLVDSLPLGLRVM…	131630	5.58	4	3	R08	9975757	9979699	-	U
Rs431800	RsTNL59	ATGGGCCACGCAAACGCCGTGTACATCAGCTTCAACCTGTGCGAGGACACCATACGTCATTCCTTTCTCAGCCATCTCGCTGCTGGTTTTCACCGCAGAGGTATCTCTTTCAATGAACCGGATCGGGTCCCTGAGGTGAATGATGCCGCCATAGTTAAGTCCAAGGTTTCACTGGTGATTTTATCCAAAAAATACGCGTCCTCCAAGGGTTGTTTGGCTGAACTGGTAAAAATTTTCAAGTGCCAAGAAAGCAACGGCCTAGTGGTAGTTCCGGTTTTTTATGGGCTCACGAAATCGGGAATCAAGAAAGAATGCTTGAAACTGAAAAAGATGTGTCGCGTAGCGCGTCAGGCTCTACTGGAACTTGGGGACTTACCAGGTCATGCATCATCTCCTGAT…	3144	1047	MGHANAVYISFNLCEDTIRHSFLSHLAAGFHRRGISFNEPDRVPEVNDAAIVKSKVSLVILSKKYASSKGCLAELVKIFKCQESNGLVVVPVFYGLTKSGIKKECLKLKKMCRVARQALLELGDLPGHASSPDISDSELVEDIVADVRQTLDLTGKVGVYSRLTKIESLLRKQPWGVRSLGIWGMGGIGKTTLAEAAFEQQLPSGDFDASCIIKDFDNSYQEKGAYGLLEEHLGGKLGLTSHHITREKLRNKRILLVLDDVHKPLGATTFLGLFDLISAGSVIIITSRDKHLLVQCRVKEIYEVQGLNEHESLQLFSRCAFEKNVPDKNLLELSMKFVTHADGNRLALSVYGEELKGKKTLSEMETAARNLELCFPDKIFDVLKRSYDTLSDREKEVFL…	117534	8.45	4	3	R08	14971995	14975864	+	U
Rs433140	RsTNL60	ATGGCTTCTTCGTCTTCCTGCAGCAGGAGATACGATGTATTCCCAAGCTTCAGCGGCGAAGATGTCCGCAAATCATTCCTCAGCCATTTTCTCAAGGAGCTGGACCGCAAATCAATCAACACGTTCATAGATCATGGGATCGAGAGAAGCCGCCCGATCGGCCCTGAGCTCTTATCAGCTATAAGAGAATCAAGGATCTCACTCGTCGTCTTCTCTAAGAAGTATGCTTCTTCCAGCTGGTGCTTGAACGAATTGGTTGAGATCCACAACTCCTTCAAGGAGTTGAATCAAATAGTGATTCCGGTTTTCTACGGAGTTGATCCTTCTCATGTTAGAAAACAGGCGGGAGAGTTTGGCGAGGACTTTATGAAACTCTGCAAGGGCAAAAATGAGGATCAG…	3342	1113	MASSSSCSRRYDVFPSFSGEDVRKSFLSHFLKELDRKSINTFIDHGIERSRPIGPELLSAIRESRISLVVFSKKYASSSWCLNELVEIHNSFKELNQIVIPVFYGVDPSHVRKQAGEFGEDFMKLCKGKNEDQKQRWMQALTELTIVIMPNEANMIDKIANDVSNKLITPSHGYGDFVGIEAHIEVINSMLRFESEEARMVGILGPSGIGKTTIVRALFGQISSQFHHRAFVSYKQTNQDDYGTKLRWEEQLLSDVLGQTDIKVFHLGAVEQRLKHKKVLIVLDDVDDLELLKTLVGKTGWFGSGSRIIVITQDRQLLKAHEIDLVYEVEFPSEEVALEMFCRSAFGQNSPPDGFMELAFQVAKLAGSLPLGLSILGSSLRGRHEKEWNEMLPRLQNGL…	125664	6.2	5	4	R08	16143328	16147315	-	U
Rs433420	RsTNL61	ATGGCTTCTTCGTCTTCTTGCAGCAGGAGATACGATGTATTCCCCAGCTTCAGCGGTGAAGATGTCCGCAGATCATTCCTCAGCCATCTTCTCAAGGAGCTCGACCGCAAATCAATCAACACATTCATAGATCATGGGATCGAGAGAAGCCGCCCGATCGGCCCTGAGCTCTTATCGGCGATAAGAGAATCACGGATCTCAATCGTCGTCTTCTCTAAGAATTATGCTTCTTCCAGTTGGTGCTTGAACGAATTGGTTGAGATCCACAAGTCCTTCAAGGAGTTGAATCAAATGGTGATTCCGGTTTTCTACGGAGTTGATCCTTCTCACGTTAGGAAACAGGCCGGAGAGTTTGGCGAGAACTTTGTGAAAATCTGCAAGGGCAAAACTGAGGTTCAG…	3588	1195	MASSSSCSRRYDVFPSFSGEDVRRSFLSHLLKELDRKSINTFIDHGIERSRPIGPELLSAIRESRISIVVFSKNYASSSWCLNELVEIHKSFKELNQMVIPVFYGVDPSHVRKQAGEFGENFVKICKGKTEVQKQRWVQALTEVANMAGEDLQNWPNEANMIDKIAEDVSNKLITPPSHCYGDFVGIEAHIEVLNSMLRFEYKEARMVGIFGPSVIGKTTIGRAIYSQFSGLFDHRVFVSYRRTNQDDYGMKLCWEEQFLSDILGQKDLKIDHLGAMEQRLKHKKVFIVLDDVDEIELLKTLVGETGWFGSGSRIIVITQDRQLLKAHEINLIYEVKFPSRDLALEMLCRSAFGQKSPPDGFMELAVKVAYLAGKLPLGLNVLGSSLKGRDEKEWTEML…	136257	8.26	4	3	R08	16171222	16179762	+	U
Rs456050	RsTNL62	ATGTCTTCCTCCTCTTCAACTTCTCAAAAAGACTACGATGTCTTCCTCAGCTTCCGAGGGACGGATACACGCCATAACATCGTCAGCCATTTGCACAAAGCACTTGTTGACAATGGAATTCGTACTTTTAAAGACGATAGGGATCTCGAGGATGGCGACATCATTTCCGATCAACTAGTCAAGGCTATAGAAAATTCTTTGTTCGCTGTGGTTGTTCTCTCTGAAAACTACGCTAATTCAAGCTGGTGTTTGGAGGAACTCCGACAGATAATGGAGATTTTCAATGAGGAGAAGATCCAAGTCGTTCCCATCTTCTACAAAGTAGAGCCTTCTGACGTGAGACATCAGAAAGGAAGCTTCGAGGCTGCGTTTCAACGATGCAGAGATCAAAGGAAGATT…	3348	1115	MSSSSSTSQKDYDVFLSFRGTDTRHNIVSHLHKALVDNGIRTFKDDRDLEDGDIISDQLVKAIENSLFAVVVLSENYANSSWCLEELRQIMEIFNEEKIQVVPIFYKVEPSDVRHQKGSFEAAFQRCRDQRKILEWKGALTQVGNLSGKHSRTCKDEATMVADIVGNISSRLPKVKPANLIDQENLVGMEAHMVNLNLLLNMESENEILVVGIWGMGGIGKNHHCQEKFLSNIPSGKKNGFLEGGPSEIKERLGNKKVFIVLDGVDKAEQIHALAKETTWFGLGSRIIITTRDMGLLTSCRVNSIYEVKCLEDNDSLQVFKKLAYGGRAPPSDGFEQLFIRASRLAHGLPSALVAYATYLSESTTIETWEDELLSLETRPHKHVKEILRNSYDDLDELD…	126922	5.91	4	3	R09	5303360	5307456	-	E
Rs462930	RsTNL63	ATGGCTTCTTCTTCGACTCGTGTTAGAAGATATCATGTCTTTCCGAGCTTCCATGGTCCAGACGTCCGAAGAAAATTTCTGAGTCATTTACATAATCTCTTTGCAAGCAAGGGAGTCACAGTGTTTAAAGACAAGGAGATCGTAAGGGGCCAGACGATTGGACCAGAACTCCAACAAGCAATAAGAGAATCTAGGATCTCGATCGTGGTGCTCTCAAGGAATTATGCTTCTTCCAGCTGGTGTTTAGATGAACTGGTTGAAATCTTGGAATGCAAAGCAGCTTGGGGGCAGATGGTTATGACTATTTTCTACGATGTTGATCCCTCTGATGTACGAATACAGAGCGGTGACTTCGAAAGGGCTTTCGAGAAAACCTGTGAAGGGAAAAATGAAGAAGAG…	2841	946	MASSSTRVRRYHVFPSFHGPDVRRKFLSHLHNLFASKGVTVFKDKEIVRGQTIGPELQQAIRESRISIVVLSRNYASSSWCLDELVEILECKAAWGQMVMTIFYDVDPSDVRIQSGDFERAFEKTCEGKNEEEKQGWSTALTYVSNIAGEHSLTWEDEAKMIEKIAADVANKVNLIPLLDFEGMVGMEARLKKVNSYLHGECNEVKMIGIQGPAGIGKTTIARALFNQLSADYELKCFIDLKESYRSDDDLAQLDALAKEPCWFGLGSRIIVTTEDRKILKAHWVNDIYYVGYPSEEEALEILCLSAFQKSSPRDGFQEIAKKVANMCGNLPLGFHVVGSSLRGESRHEWEHQLSKLENSLDKQIEDVLKVGYDKLLKKDKSLFLHIAFFFNNEAVDHV…	107621	8.29	5	4	R09	10541036	10545281	-	W
Rs476510	RsTNL64	ATGGAGAAACAAGAAAAATTGCATCGAATCGTCTCTCCAATGGAGTCTCTTCCTGCTTCCTCTGCAGAGCTCGACGTGTTTCTCAGTTTCAGAGGCTTTGACACACGCAACAACTTCACCGGCCATCTCCAAAAGGCCCTCCGCCTTAGAGGAATAGACTCCTTCATCGACGACAAACTCCGCCGAGGAGACAACCTCACTGAGCTTTTCGACAGAATCGAGCAGTCAAAGATTGCAATCATAGTCTTCTCCAAGAACTACACCAATTCCCGGTGGTGCCTCCAAGAGCTTGTGAAGATCCTCGAATGCAGAGATAGAAACCAGCAGGTGGTGATACCAATCTTCTACAAAGTCGACAAGTCCGAGTTGAAGAATGTTCCAAAGAAGAGTTTTACTGAA…	3678	1225	MEKQEKLHRIVSPMESLPASSAELDVFLSFRGFDTRNNFTGHLQKALRLRGIDSFIDDKLRRGDNLTELFDRIEQSKIAIIVFSKNYTNSRWCLQELVKILECRDRNQQVVIPIFYKVDKSELKNVPKKSFTEVTREEILSWEAALTTSFNISGYVVNEFSTSEAKLVDEIAVDTFKKLNDLAPIGNEGLVGVDSRLGTLEKLLCSDDLDSVHVIGIIGMGGIGKTTLADCLYGRMRGQFDGSCFLTNIRENSSRSGLESLLQKLFSTLLNDRDLEIGAPGNAHERFERRLKSKRLLIVFDDVNDEKQIKYLMGHSKWYQGGSRIIITTRDSKLVEAVKGRKYVLPRLNDREALKLFCLNAFNDSCTLNEFQKLTNMVLDYAKGHPLALKVLGSDLCER…	139226	7.07	4	3	R09	19359421	19363613	-	P
Rs484870	RsTNL65	ATGACTCTTCGTCCATCTTCGTCATCTTGCAGCTGGAGATTCCATCTCTTCCCGAGCTTCCACGGGCCAGATGTCCGTGTATCATTTCTAAGTCACTTACGCAAGCAGTTTGAACGCAATGGAATCATAATGTTCAATGATCAAGAGATCCAGAGAAGCCAAATCATCAAACCTGAACTCACTCGGGCAATACAGGAATCAAGAATCTTGATCGTGGTGCTCTCACAGAGCTATGCTTCCTCAAGTTGGTGCTTGAATGAGCTGGTGGAGATTTTGAAGTGTGAGGAAACTGCTGGACGGATTGTCATGACGATCTTCTACAAAGTTGATCCATCTGATGTGAGAAAGCAGATCGGAGAATTTGGGGAGGCTTTCAAGAAAACTTGCGAAGGGAGAACC…	2994	997	MTLRPSSSSCSWRFHLFPSFHGPDVRVSFLSHLRKQFERNGIIMFNDQEIQRSQIIKPELTRAIQESRILIVVLSQSYASSSWCLNELVEILKCEETAGRIVMTIFYKVDPSDVRKQIGEFGEAFKKTCEGRTQTEIQRWTRALTHVANIEGEHSLNWVNEADMIEKIAKDVSDKLNATPSNDFDSMVGLEAHLEKLKSSLHLEKDGAMIVGISGPAGIGKTTIARALYNQLSSNFPLRYFMENVRGIYRRIDCDQHGLKLHLQEQLLSKILNHDGMKIFHSDVVYERLQNQKVLIILDDVDHLEQLDALARDVSWFGHGSRIIVTTEDQELLKQHGIKNTYHVNLPSNEEALGIFSRYAFRQSTPTSGFKDLAERVVELCGNLPLGLRVVGSSLREKN…	114216	6.73	6	5	R09	27103534	27106993	-	D
Rs484850	RsTNL66	ATGGCTCTTCGTCCTTCTTCGTCATCTTGCTGCTGGAGATTCCATGTCTTCCCGAGCTTCCACGGGCCAGATGTCCGTGTATCATTTCTAAGTCACTTACGCAAGCAGTTTGAACGCAATGGAATCATAATGTTCAATGATCAAGAGATCCAGAGAAGTCAAATCATCAAACCTGAACTCACTCGGGCAATACAAGAATCAAGAATCTTGATCGTGGTGCTCTCACAGAGCTATGCTTCCTCAAGTTGGTGCTTGAATGAGCTGGTGGAGATTTTGAAGTGTGAGGAAACTGCTGGACAGATTGTCATGACAATTTTCTACAAAGTTGATCCATCTGATGTGAGGAAGCAGATCGGCGAATTTGGGGAGGATTTCAAGAAAACTTGCGAAGGGAGAACC…	2994	997	MALRPSSSSCCWRFHVFPSFHGPDVRVSFLSHLRKQFERNGIIMFNDQEIQRSQIIKPELTRAIQESRILIVVLSQSYASSSWCLNELVEILKCEETAGQIVMTIFYKVDPSDVRKQIGEFGEDFKKTCEGRTQTEIQSWTRALTHVANVEGEHSMNWVNEADMIEKIAKDVSDKLNATPSNDFDGMVGLEANLEKLKSLLHLEKDGAMIVGISGPAGIGKTTIARALYNQLSSNFPLRYFMENVRGIYRRIDCDQHGLKLHLQEQLLSKILNHDGMKIFHSDVVYERLQNQKVLIILDDVDHLEQLDALARDVSWFGHGSRIIVTTDDQELFKHHGIKNTYHVNLPSNEEALGIFSRYAFRQITPTSGFKDLAERVVELCCNLPLSLRVVGSSLRGKN…	114188	6.66	6	5	R09	27125035	27128539	-	D
Rs484820	RsTNL67	ATGGCGTCTGCTTCTTCCTTTGCGTCTCGCAACTACAAGTTCAACGTCTTCTCGAGCTTCCATGGGCCTGACGTCCGTAAAACACTTCTCAGTCACATGCGCGAGCAATTCAAACGAAACGGGATCACTATGTTTGATGATCAAGAGATTGTGAGAAGCCAAGAGATAGCTCCTTCACTCACAAATGGTATAAGAGAATCAAGGATCTCGATCGTGATTCTCTCCAAGAAATATGCTTCTTCAAGCTGGTGTTTAGATGAACTGGTTGAGATATTGGAGTGCAAGAGAGCTATGGGGCAGATAGTCATGACCATCTTCTACAGAGTGGATCCATCTGATGTACGGAAACAGAGCGGAGAATTCGGGATCTCTTTCAATGAAACTTGTGCAAATAAGCCG…	3084	1027	MASASSFASRNYKFNVFSSFHGPDVRKTLLSHMREQFKRNGITMFDDQEIVRSQEIAPSLTNGIRESRISIVILSKKYASSSWCLDELVEILECKRAMGQIVMTIFYRVDPSDVRKQSGEFGISFNETCANKPDEERQKWSKALREVGNIAGEDFQKWDNEVNMIKKITRDVSDKLNATSSRDFDGMVGLESHLRKMEDLLDFDYDGVKMVGISGPAGIGKTTIARALHSRFSHKFQLTCFTENLRGSYHSSGLDDYGLQLHLQEQLLSKVLNQDGTRVCHLGVLPQRSSSLRVLIILDDVNSLKQLEALAGDTSWFGFGSRIIVTTEDQELLQQHGIDNIYHVSFPSRQEGLEILCRYAFKQCSPKEGFEELAIRITELCCKLPLGLRVVGSSLRGKR…	116404	5.79	6	5	R09	27138040	27141598	-	D
Rs485350	RsTNL68	ATGGCTTCTTCTTCTTCCTTTCCTCGCACATGGAGATACCGCGTCTTCCCGAGCTTCCATGGACCAGACGTCCGTAAAACCTTTCTCAGTCATTTACGTAAACAGTTTAACTGTTATGGGATTACCATGTTCGACGATCAAGGAATCGAGAGAAGCCAAATCATCGCCCCTGCTCTCACGCAAGCGATCAGAAAATCGAGGATATCGATCGTGGTGCTGTCGAAGAACTATGCCTCTTCAAGCTGGTGTTTGGATGAACTGTTGGAGATTTTGAAGTGCAAGGAAGATATGGGACAGATAGTGATGACGATCTTCTACGGAGTAGATCCATCCCATGTGCGGAAACAGACCGGAGATTTCGGGAAAGTTTTCAAGAAAACATGTCGTGGTAAAACAGAG…	2982	993	MASSSSFPRTWRYRVFPSFHGPDVRKTFLSHLRKQFNCYGITMFDDQGIERSQIIAPALTQAIRKSRISIVVLSKNYASSSWCLDELLEILKCKEDMGQIVMTIFYGVDPSHVRKQTGDFGKVFKKTCRGKTEEESQRWSQALTYVGNIAGEDFLNWDNEAQMIEEIAQDILDKLNATPSEDFDGMVGLEAHLKEMESLLDLDCDGVKMVAIIGPAGIGKTTIARALHSLLSNRFHLTCFVDNLRGSYHSGFDEYGLKLRLQEQFLSKILNHNGIRICHLGAVKENLRGQKVLIILDDVNSLYQLEALANETTWFGAGSRIVVTTEDLEILQQHGIDNTYHVGFPFDEEAIEILCRYAFRQRFPLHGYKVLCRRITELCGNLPLALRVVGSSLRGKMED…	112880	6.03	4	3	R09	27942359	27945986	+	D
Rs485340	RsTNL69	ATGGCTTCTTCTCCCTCTTCATTTACGTCTTCCAATTACAGATTCAACGTCTTCCCAAGCTTCCATGGGCCAGACGTCCGTAAAACGTTGCATGGTCACTTGCGAAAACAGTTTTTACATAATGGAATTACAATGTTCAATGATCAAGGAATTGAGAGAAGCACAACTATAGCACCTTCACTGGTACAAGTGATAAGAGAATCGAGGATCTTGGTTGTGATTCTCTCAAAGAACTATGCTTCCTCAAGCTGGTGTTTGAATGAGTTGGTGGAGATATTGGAGTGCAAGAAAGTTACAGGACAAGTAGTGATGACCATCTTCTATGGTGTGGATCCTTCCGATGTAAGGAAACAGACCGGCGATTTTGGGAGTGCTTTCAAGAAAACATGTTCACTAAAT…	3129	1042	MASSPSSFTSSNYRFNVFPSFHGPDVRKTLHGHLRKQFLHNGITMFNDQGIERSTTIAPSLVQVIRESRILVVILSKNYASSSWCLNELVEILECKKVTGQVVMTIFYGVDPSDVRKQTGDFGSAFKKTCSLNTDVERQIWITALTNVSNIAGEDCQNWDTEANMIEKIAEDISRRLNATPSKDFEGIVGLEAHLKKMQSLLHLDCEDEAMIVGICGPAGIGKTTIARALHNRLSPKFQLTCFMENIRVSYNSGSGFDEYGLKLSLQKKLLSMILNQNGTTIHHLGTIQERLRDQKVLIFLDDVDDLKQLEALANETRWFGCGSRIIITTEDQEILEQHGINNTYQVNFPSREDARKIFCRYAFRPSSPPDGFEKLTERVTEICSNLPLGLRVMGSFLR…	118253	6.29	5	4	R09	27947626	27951336	+	D
Rs486440	RsTNL70	ATGGCTTCTTCTTCCTCTTCTTCCTCGCCTCGCACATGGAGATACCGCGTCTTCACGAGCTTCCACGGACCTGACGTCCGCAAAACCTTCCTCACTCACCTACGCAAGCAGTTTAACTGCAACGGGATATCGATGTTCGACGATCAAGGGATCGAGAGAGGCCACACCATCGCCCCTGCTCTCACACAAGCGATCAGAGAATCGAGGATCTCTATCGTGGTGTTAACGAAGCACTATGCTTCTTCCAGGTGGTGTTTGGATGAGCTTTTGGGGATTCTGAAATGCAAGGAAGAGATCGGGCAGATAGTGATGACCATCTTCTACGGAGTAGATCCTTCCGATGTTCGGAAACAAACCGGAGATTTCGGGAAAGTCTTCAAGGACACATGCCGTCGTAAA…	2805	934	MASSSSSSSPRTWRYRVFTSFHGPDVRKTFLTHLRKQFNCNGISMFDDQGIERGHTIAPALTQAIRESRISIVVLTKHYASSRWCLDELLGILKCKEEIGQIVMTIFYGVDPSDVRKQTGDFGKVFKDTCRRKTEEERRRWSQALTDVGNIAGEHFLNWDKESEMIEKIARDVSNKLNATISRDFEDMVGIEAHLDKMQSLLHLDDEDGAMFAGICGPAGIGSCNSGLDEYGLKLRLQELLLSKIFNQNDMRIYHLGAIPQRMCDQKVLIILDDVDDLQQLEALADETNWFGDGSRIVVTTEDQELLEQHGINNTYYVDLPTDDEAPLWQTSFWSPCSILRGKKEDDWESILQRLENSNIPKIDAVLRVGYDSLHENEQTLFLLIAIFFNYQDDGHVKT…	107508	5.47	4	3	R09	28087444	28090895	-	D
Rs495370	RsTNL71	ATGGCCGTCCAAGAACCATTGGTTCCGCGCCATCAAGTGTTTCTTAATTTCCGAGGAGTGGAGCTTCGCAACGGCTTCGTCAGTTATCTGGAGACTGCATTGAAAAACGCTGGGATCAATGTGTTCATAGACAAATATGAAGAGAGGGGAGAAGATCTCACCGTTCTTTTCCGTAGGATCGAGGAATCAAAGATTGCGTTGGTCGTGTTCTCGAGAAGGTACATGGAATCAGAATGGTGTTTGAACGAGCTGGCGAAGATCAAAGAATGTGTCGATGAAAAGAAACTTGTGGCCATTCCCATATTCTATAAAGTCAACCCAAGTGAGTTAGAAGCACTTTTCAATGATGCATGTGAGACTCATAGCAATGTGCAGACCCACATGGAGAAATGGAAGGTG…	3405	1134	MAVQEPLVPRHQVFLNFRGVELRNGFVSYLETALKNAGINVFIDKYEERGEDLTVLFRRIEESKIALVVFSRRYMESEWCLNELAKIKECVDEKKLVAIPIFYKVNPSELEALFNDACETHSNVQTHMEKWKVALECIKLKMGLTLLEQSDEVVFLKTVVAEVMKKLTAIPINLEGEEKVAILFGIEHRIKQVEEKFGFDHSDETRIVGIVGMPGIGKTTLATELFKRYENKFIRCVNFLKIRKEMGSGHLRMTFLQDLLPKKKTNITHKTTFDCLKTELLMNKVFVVLDDVSSEKHIKTLLGDRSWIKKGSRIVITTRDRALIADLDPNPYVVPRLNPRDGLMYFSFFALGGFNPEMEDYMKMSRVFVDYVRGNPKALRELGKELRGKGETLWKAWFG…	128961	5.82	7	6	R09	34323263	34329485	-	V
Rs495390	RsTNL72	ATGGCAGCTTGCGACAAGGTCAAAATCAGCTTCGACAGGTCGGATGAGACAATACGATGCTCTCTCGTGCCCCATCTATCCGCTGCTTTTTGTCGTAAACGCATCTCTGTGCTCACAGATAATCATGATGAATTTTGCGAGTGCATTGCTTCTGTTATGATTTTCTCTAAGAATTACGCGACCTCCAAGGAATGTTTGGAAGATTTCTTAAAGACTAGCCAACGGAGACATGACAAAGGCCATGTCGTGGCCACTGTCTTTTATGGAGTCAGTAGTAGATCAGATTTGAAGAGAAACTTCGCCAAGGCGCTCTTTGAGCACTGTACTTCATATCAAACAAGTCAATGGCTTAGCGCTGAAGAAATCATAACTCTACCTGGCCACGAAAAAATCAGTAAT…	2196	731	MAACDKVKISFDRSDETIRCSLVPHLSAAFCRKRISVLTDNHDEFCECIASVMIFSKNYATSKECLEDFLKTSQRRHDKGHVVATVFYGVSSRSDLKRNFAKALFEHCTSYQTSQWLSAEEIITLPGHEKISNQSDCEFVEKIATDVYEKIFPKERIGIYSRVLQDIGNLLCNQQWGVKSIGFWGMPGIGKTELAKAVFDQMSSDYEVTCFLHNFHETFETKGLYSLLQEHFKNLTNQNVPKRVLLVLDDVRNHLYAESLLAELPSLSPGSLIIITSRDEQVLSQYQVNQTYKVEGLNKNEAMQLFSRCAFEKDVKETNLLKDISMKVIEYADGNPLALRVYGKEMSSQEQPSQKETLFLKLKQDPPHQIMEVVRSSYHALSDNEKNILVYIAFCFTGK…	83397.7	6.1	4	3	R09	34344830	34348988	+	V
Rs495430	RsTNL73	ATGGCAACATCCTCTAACCCCACGGTCGACGAACAGCCGCCGCAACATCAGGTGTTCATCAGTTTCCGGGGGGCCGATTTGCGCCGGAGGTTCGTCAGCCATCTAGTCACGGCCTTGAAACAGAACAACATCAACGTCTTTATCGACGACTACGAAGACAGAGGCCAACCTCTGGAAACACTATTGCAGAGGATAGAGGAGTCCAAAATCGCCCTGGCTATCTTCTCCGGGAAGTACACGGAGTCAGCCTGGTGCGTGAGAGAGCTGGCGAAGATCAAGGCTTGTACGGATGAAGGAACACTCGTCGCCATTCCCATCTTCTACAAGCTGGAGCCGTCCACCGTGAGAGATCTGAAGGGAAGCTTCGGTGATAGGTTCAGGAGTCTAGCTAAAGGTGAT…	3591	1196	MATSSNPTVDEQPPQHQVFISFRGADLRRRFVSHLVTALKQNNINVFIDDYEDRGQPLETLLQRIEESKIALAIFSGKYTESAWCVRELAKIKACTDEGTLVAIPIFYKLEPSTVRDLKGSFGDRFRSLAKGDERKKEWKEAFSSIPNIMGITIDNKSVESDKVIEIVKAVKTVLNNVSSEGSRRGVSVNPSENISAGTSSRVEKDKTFGNKRRLEELEEKLDRDKYKGTRIIGVVGMPGIGKTTLLKALYKTWQCRFSRHALLDKIHEKIKHVEELECLPNMLVAELLKSNNTNIDHVKDPYSQLQERKVLVFLDDVTKKEQIDALRGILQWIKEGNMGSRVVIATSDMSLINDLVDDTYMVQNLNHRDSTQLFHYHAFSNGQANPPNEDFMKLSEKF…	135120	8.15	7	6	R09	34364936	34368903	-	V
Rs496270	RsTNL74	ATGTTGGCGCCAAAGATGTATCCGATGCTACATCAGCGAGCTCCCTATCAGTCCCCGGATTCTTCTTCATCACCTTCATATTCTTTGTCTCCTTCATCAACAGTTTCTCCACCTTCTTCTCGCATCTGGACGCATGATGTTTTTCCTAGTTTCCGAGGGGAAGATGTCCGCAAAGACTTTCTCAGTCACATTCAGATGGAGTTTCAAAGAAAAGGAATCACTCCATTCATTGACGATGAAATCAAAAGAGGAGAATCTATCGGTCCTGAGCTCGTCAGGGCCATTAGAGGATCTAAGATTACAATTATTTTGCTCTCTAGGAACTATGCCTCCTCAAAATGGTGTCTTGATGAACTGGTGGAGATTATGAAGAGCAGAGAAGAGTTGGGTCAAACTGTA…	3462	1153	MLAPKMYPMLHQRAPYQSPDSSSSPSYSLSPSSTVSPPSSRIWTHDVFPSFRGEDVRKDFLSHIQMEFQRKGITPFIDDEIKRGESIGPELVRAIRGSKITIILLSRNYASSKWCLDELVEIMKSREELGQTVMAIFYKVDPSDVKKLAGDFGRVFRKTCAGKTKESIGRWRHALAKAATIAGYHSSNWDNEAAMIKKIATDISNMLNSFTPLSDFDGLVGMGAHLEKMEPLLGLGSDEVRMIGIWGPPGIGKTTIARVAYNQLSDGFQLSVFMDDIKVNYSRLCSDDYSAKLHLQQQFISQITNHKDMVVSHLGVASNRLKDKKVLVVLDGVDRSVQLDAMAKETWWFGPGSRIIITAQDHKLFRAHGINHIYKVDFPTNGEALQIFCTYSFGQKFPK…	129783	6.18	5	4	R09	34733707	34738209	-	V
Rs498780	RsTNL75	ATGACAGATCCTTCTTCATCTTCCTCAACCTCTTGGAGATACGACGTCTTCCCTAGCTTCAGAGGAGAAGACGTCCGTAAAAACTTTCTCAGTCACTTGCTCAAAGAATTTGAAAACAAGGGAATATTGACTTTCAGAGATGACCAAATTGAAAGAAGCCATAGCATCGGTCCTGAGCTGGTAGAAGCCATAAGAGAATCTAAGATCTCTGTGGTTTTGTTCTCGGAGAACTATGCTTCTTCAAGCTGGTGCTTGGACGAGCTGGTTGAGATCTTGAAGTGTAAAGAAGAACAAGGACTCAAAGTGATGCCGATCTTTTATAAAGTTGATCCATCTGAAGTAAGAAAACAAACCGGAAAGTTCGGAATGGGTTTCTTGAAAACCTGTCATGGAAAGACG…	3060	1019	MTDPSSSSSTSWRYDVFPSFRGEDVRKNFLSHLLKEFENKGILTFRDDQIERSHSIGPELVEAIRESKISVVLFSENYASSSWCLDELVEILKCKEEQGLKVMPIFYKVDPSEVRKQTGKFGMGFLKTCHGKTEEQQHSWRQALTDAASIVGDHPQDWDNEADMITTIAKDVLDKLNATPSSDFDDLVGIKFHITRMKALLCLESQEVRLVGIWGPSGIGKTTIARALYNQFHENFKLSIFMENVSESYGGTNLDSYGLKLGLQQRFLSELLDQHGLRIRHLGAIKERLKNHKVLVVLDDVDNIEQLQALAKETQWFGNKSRIIVTTRNKQLLVSHNINHVYNVAFPTREEALAIFCQHAFKECFPPDDFKDISVEFATLAGHLPLGLRILGSFMRGKS…	116254	7	4	3	R09	36506588	36512666	+	D
Rs532060	RsTNL76	ATGGTTCCTTCCTCCTCCTGTGAAGAGTACGATGTGTTCCTAAGTTTCAGAGGCGTTGACACACGTTATAACTTCACCAGCCATCTCGATAAAGCCCTCCGCCTGAGAGGAATCAAGTCCTTCATCGACGACGAACTCCTTCGAGGGGACAATCTCACCGCGCTTTTCCACAGAATCGAGCAATCCAAGATCGCGATCATCGTCTTCTCCAAAAACTACTCCAACTCCGTGTGGTGTCTCCGAGAGCTCGTGAAGATCCTCGAGTGCAGGGGCAGAGACCAACAGTTGGTGGTGCTCCCTATCTTCTACAAAGTCGACAAATCAGAGTTGAAGAAGGTCCCGAGAGAGAGTTTCACCGGAGTTACAGAGGAGGAGATCTCGTCGTGGGAAGGTGCACTG…	3621	1206	MVPSSSCEEYDVFLSFRGVDTRYNFTSHLDKALRLRGIKSFIDDELLRGDNLTALFHRIEQSKIAIIVFSKNYSNSVWCLRELVKILECRGRDQQLVVLPIFYKVDKSELKKVPRESFTGVTEEEISSWEGALTTAFNISGYVVNESSTSEAAIVDEIAVETLKKLDGLAPIGNEGLVGVESRLKILEKLLSCDELDSVYILGIVGMGGIGKTTLADCLYRRMRRRFDGSCFLTNIRENSVRNGLDSLLQKLFSTLLNDRDIEIGAPGNAHERFERRLKSKRLLIVLDDVSDEKQIRYLMGHSKWYQGGSRIIITTRDSKLIEGRKYVLPKLNDREALKLFSMKAFNKSCPSTEFESLANMVLDYAKGNPLALKMLGSDLYNRDALYWEDKLDRLTSRS…	136530	7.08	4	3	RUS00201	114306	118266	-
Rs529260	RsTNL77	ATGGAGTTTTCTCTTTTTCTTACCGTTCTTGCTGCTGCAATAGGTTTCTTAGTGATTTTTCGAAAATTCAGATTCAATCAAGAAAACAAAGAAATTGATTCTTCTTTGCAGCCTCCTTCTTCACCTCCATCTTCTTCATCAGTTCATCCAGCTTCTTCATCTCATAACTGGACGCACGATGTCTTTCCGAGCTTTCGCGGAGAAGATATCCGCAGAGACTTTCTCAGTCACATTCAAAAGGAGTTTAGAAGAAAGGGAATCACACCATTCATCGACAATGAGATCAACAGAGGAAAATCCATCGGCCCCGAGCTTATACGGGCCATTAGAGAATCTAAGATCGCGATCATCTTGCTCTCGAAGAATTACGCTTCTTCAAAGTGGTGTCTTGACGAGTTG…	3261	1086	MEFSLFLTVLAAAIGFLVIFRKFRFNQENKEIDSSLQPPSSPPSSSSVHPASSSHNWTHDVFPSFRGEDIRRDFLSHIQKEFRRKGITPFIDNEINRGKSIGPELIRAIRESKIAIILLSKNYASSKWCLDELVEIMKCKETVIPVFYKVDPSHVKKLTGYFGKVFKENCVGKSKEDIGRWKEALDEVSTIAGYHSSNWDNEAVMIEEIVTSVSKALINSVPSSDFDNLVGMRAHMEKMEPFLGLNSNEVKMIGIWGPSGIGKSTIARVLFSQNSHEFQFSVFMENIKSRYPRPFFDVYSTKMQLQKEFLSQIINQEDVTIRHLGVAKERLKNKKVFIVLDDVDHLAQLDAMVEETRWFGPGSRIIVTTQNKELLDAHAIKHIYKVDFPPYNEALQIFC…	124317	7.26	6	5	RUS00217	48682	52380	+
Rs546000	RsTNL78	ATGAAATGCCGAGAGACTGCAGCAGGTCAAAGCGTGATGACAATCTTCTACGATACGAATCCATCTCATGTAAGGAAACAGAGTGGAGATTTCGGGGAGGCATTCGAGAGAGCTTGTGAGGGTAAAACAGAAGAGCACAAGCAGAGATGGAGGGTTGCTTTGACTAATGTTGCCAACATACTCGGCGAGCATTCACATAACTGGGATAACGAAGCTGCTATGATTTTAAAAATTGCCACAGATGTTACTAACATGCTGAACTTCACACCGTCGAGGGATTTCGATCATTTAGTTGGGATGGAAGCTCACATAGCGGAGATGAATTCTTTGTTATGTATGGAATCTAATGAAGTGAGGGTCGTAGGGATGTGGGGTCCTGCAGGAATTGGCAAAACCACT…	2523	840	MKCRETAAGQSVMTIFYDTNPSHVRKQSGDFGEAFERACEGKTEEHKQRWRVALTNVANILGEHSHNWDNEAAMILKIATDVTNMLNFTPSRDFDHLVGMEAHIAEMNSLLCMESNEVRVVGMWGPAGIGKTTIARTLYNLVSSDFQLSVFMENVKGSYSGNELDGYSSKLRLQEQFLSKLLNLKDMRINHLGVAAERLNSRKVFIVLDDVDKLEQLEALANEPRWFGAGSRIIVDFPSGDEALQIFSQSAFKQDSPPEGFMDLAVEVTRVTNHLPLGLCVLGSSLRGKRESEWPHELPSLIASLHGDIEKILRVGYDSLGNDDKYKSMFLHIACLFDGEEEDRVIQLLDNRNCDIKHGLGVLVERALVYISSDKRVMMHHLLREMGREIVRRQSAHEP…	95097.7	5.63	5	4	RUS00387	61571	64885	+
Rs551910	RsTNL79	ATGGCTTCTTCTTCTTTATCTCTGCCTCGCAGTTGTTTGTATGACGTCTTCGTGAGCTTCCGTGGAGAAGACGTGCGTAAAGGCTTTCTTAGTCACCTTGTGAAAGAGCTCAAAAGCAAGAGTATCACACAGTTCATTGATAACGAGATGGAGCGAGGCGAATTTATCGATGACAATCTTGTAGGAGCAATCAGACAATCAAGGGTGGCCATTGTCTTGATCTCACCTAACTACGCTTCTTCAAGCTGGTGTTTGGATGAGTTAGTGGAAATCATGAAGTGCAAGGAAGAGAAACAACAAAAAGTGATACCCATTTTCTACGAAGTGGATCCATCTGATATTAAGAAGCAGACCGGACACTTCGGAAAAGCCTTTGATGAAACGTGTGTGGGAAAAACA…	3468	1155	MASSSLSLPRSCLYDVFVSFRGEDVRKGFLSHLVKELKSKSITQFIDNEMERGEFIDDNLVGAIRQSRVAIVLISPNYASSSWCLDELVEIMKCKEEKQQKVIPIFYEVDPSDIKKQTGHFGKAFDETCVGKTEEVKQAWRKTLKDVPVLAGYDSKNWLTEAEMIEKIVVDLMDVLGFTSSTDFDDFVGMESRIAEINSLLDQTAGDDVKILGIVGPAGIGKTSTARALYNQFSPDFQFSTFIEDIRGSKEMPSLGGSYYQYQLDFQKQLLSRIFNQKDIEVPHLRVAEQKLKDKKVLIVLDEVDCLLKLEAMAHRPDWFGPGSMLIITTEDRNLLKKHKVKCIYDMKLPDRLEAFEIFCQYAFHQNSPFRGFEELAWEVTRLAGFLPLGLRIMGSYLR…	131045	5.57	8	7	RUS00535	16079	19817	+
Rs560830	RsTNL80	ATGTCGGGGTGCGGTCCTTCCCGTCGTCAATTCAAATACGATGTCTTCCTCAGTTTCCGAGGTGCAGACACCCGTAAAAACATCGTTAGCCATTTGCACAAAGAACTTGTCAGACAAGGAATACGAACTTTCAAAGACGATGAAACGCTGGAACCCGGAGACCGCTTTCCCGAAAGACTCCGTGAAGCCATCAACACATCGAGGTTTGCCATTGTGGTTATCTCAAAGAACTACGCTACTTCAAAATGGTGTTTGGAAGAGCTTCGAATGATAATGAAGCTTGAATCGGAGAAAAAGGTTGATGCCTTTCCCATTTTCTACGACGTGGATATCTCTGATGTTAGAAATTATAAAAGAAGTTTCTCTTTAATATGCCACAACCAAAGTCCCAGGATTCCC…	3225	1074	MSGCGPSRRQFKYDVFLSFRGADTRKNIVSHLHKELVRQGIRTFKDDETLEPGDRFPERLREAINTSRFAIVVISKNYATSKWCLEELRMIMKLESEKKVDAFPIFYDVDISDVRNYKRSFSLICHNQSPRIPSWKDALQKIANTQANESRKFKDDATMVEEVVELVSDKLLSMLPMDLGNIVGMEADMDQIEHLLDMTFTTSEVRMVGIWGMPGIGKTTIAKNLYEKHKHRFKTHHCFLEKVRGQGTLDLHKQLLSDILRKKDFKSLNLAQGASCIKSRLVNLKSLIVIDDVDDVKQLDALAKEPSWFGPGSRIIITTRDKSLLNSSCALYKVECLKDDKGLQIFQRYAFLDEKPSAGCYNDLSKRVSELAQGLPIALKDFGTYLVNKKKEEEWQHAL…	122880	8.54	4	3	RUS00797	3813	7714	+

## Sheet: Table S2
Table S2: Clusters of radish NBS-LRR genes
Gene ID	Give name	Chromosome	physical position		Cluster
Rs009770	RsCNL01	R01	5188766	5191430	cluster 1
Rs009790	RsCN01	R01	5194735	5195397
Rs019030	RsNL01	R01	10904770	10908018	cluster 2
Rs019010	RsTN02	R01	10921255	10926111
Rs023730	RsTNL01	R01	13205762	13209929	cluster 3
Rs023600	RsTN03	R01	13299948	13301821
Rs101060	RsNL02	R02	2455877	2458635	cluster 4
Rs101070	RsTNL02	R02	2460581	2463961
Rs099630	RsNL03	R02	3396574	3397749	cluster 5
Rs099600	RsTN04	R02	3426028	3428554
Rs099560	RsTN05	R02	3441197	3443001
Rs099550	RsTN06	R02	3452444	3457863
Rs099480	RsN01	R02	3503854	3506166
Rs091180	RsTN07	R02	19422976	19427059	cluster 6
Rs091030	RsTN08	R02	19538395	19540892
Rs090990	RsTN09	R02	19618780	19622032
Rs092120	RsNL05	R02	20238932	20242406	cluster 7
Rs092100	RsN02	R02	20248514	20248849
Rs091950	RsTN10	R02	20321749	20322339
Rs051680	RsN03	R02	34050038	34051126	cluster 8
Rs051690	RsN04	R02	34052930	34056491
Rs053740	RsTNL06	R02	34262139	34273405
Rs053720	RsTNL07	R02	34275889	34279885
Rs055720	RsTN12	R02	36097879	36100731	cluster 9
Rs055770	RsTN13	R02	36128086	36130938
Rs059470	RsCN02	R02	38010501	38013446	cluster 10
Rs059440	RsCN03	R02	38023450	38026395
Rs042570	RsTNL08	R02	42230537	42235555	cluster 11
Rs042580	RsTNL09	R02	42235756	42239416
Rs139810	RsTNL12	R03	24524651	24530264	cluster 12
Rs139820	RsTNL13	R03	24531394	24535478
Rs152530	RsN06	R04	2249562	2252827	cluster 13
Rs152540	RsTN14	R04	2254132	2255824
Rs158930	RsTNL16	R04	5461035	5464486	cluster 14
Rs159210	RsTN15	R04	5636865	5639567
Rs160400	RsTN16	R04	6295962	6300437	cluster 15
Rs160430	RsNL06	R04	6308362	6313550
Rs160440	RsTNL17	R04	6314923	6319091
Rs160600	RsTNL18	R04	6389565	6394246
Rs160610	RsTN17	R04	6398806	6403030
Rs161310	RsTNL19	R04	6956220	6961561	cluster 16
Rs161260	RsN07	R04	6988154	6988612
Rs162410	RsTNL20	R04	7037245	7041702
Rs181010	RsTNL22	R04	18753551	18757093	cluster 17
Rs181000	RsTN19	R04	18757411	18758661
Rs177110	RsTN20	R04	19933193	19937535	cluster 18
Rs177130	RsNL07	R04	19947638	19949322
Rs177160	RsNL08	R04	20005471	20008926
Rs190660	RsTN21	R04	29360488	29362318	cluster 19
Rs191430	RsN08	R04	29555087	29556546
Rs191470	RsTN22	R04	29700181	29702203
Rs190910	RsN09	R04	29700778	29702203
Rs221060	RsTNL27	R05	1256575	1259255	cluster 20
Rs221040	RsTN23	R05	1264094	1268074
Rs221020	RsTN24	R05	1272429	1275604
Rs230060	RsN10	R05	6535801	6540012	cluster 21
Rs230070	RsCNL06	R05	6542776	6546345
Rs285700	RsTN25	R05	44605471	44610680	cluster 22
Rs285690	RsTNL28	R05	44612745	44617457
Rs285660	RsNL09	R05	44657518	44660354
Rs284960	RsTN26	R05	44989640	44994420	cluster 23
Rs284950	RsTNL29	R05	44996352	44998967
Rs290890	RsN12	R06	895545	897144	cluster 24
Rs291050	RsTNL30	R06	968929	972940
Rs291090	RsTNL31	R06	988043	991732
Rs305110	RsTNL32	R06	9333609	9338961	cluster 25
Rs610060	RsTNL33	R06	9365639	9370991
Rs308330	RsCN07	R06	11201895	11204287	cluster 26
Rs308350	RsCN08	R06	11220551	11222943
Rs557620	RsN14	R06	21069392	21073679	cluster 27
Rs323940	RsTNL34	R06	21205886	21209841
Rs324390	RsN15	R06	21259075	21261321
Rs324680	RsN16	R06	21526513	21527598	cluster 28
Rs515660	RsTNL35	R06	21586287	21591326
Rs515690	RsTNL36	R06	21610630	21615536
Rs336850	RsTNL37	R06	21756276	21761937
Rs353140	RsTNL39	R06	45291749	45294299	cluster 29
Rs353230	RsTNL40	R06	45329256	45331806
Rs354750	RsCNL10	R06	46376899	46379475	cluster 30
Rs354650	RsTN28	R06	46454063	46461218
Rs389030	RsTNL41	R07	3105596	3109597	cluster 31
Rs388990	RsTNL42	R07	3138884	3143470
Rs391160	RsTNL43	R07	3434204	3442617	cluster 32
Rs391170	RsTNL44	R07	3446057	3450364
Rs391200	RsNL10	R07	3467963	3471879
Rs401850	RsRN06	R07	8759545	8761230	cluster 33
Rs401780	RsRN07	R07	8790338	8792023
Rs401540	RsTN30	R07	8969398	8973049
Rs383520	RsTNL46	R07	13165855	13170241	cluster 34
Rs383510	RsTNL47	R07	13172789	13175946
Rs382950	RsTN31	R07	14314633	14319173	cluster 35
Rs382940	RsTN32	R07	14336349	14338291
Rs382920	RsTN33	R07	14347614	14352133
Rs409110	RsCNL11	R08	1744088	1746678	cluster 36
Rs409150	RsCNL12	R08	1758467	1761057
Rs409160	RsCNL13	R08	1763035	1765584
Rs421890	RsTNL49	R08	8366584	8371449	cluster 37
Rs420480	RsTNL50	R08	8497731	8501353
Rs419930	RsNL12	R08	9009776	9012857	cluster 38
Rs419960	RsNL13	R08	9028483	9031564
Rs419910	RsTNL51	R08	9054771	9058190
Rs419870	RsTNL52	R08	9073151	9076824
Rs419790	RsTNL53	R08	9172666	9176155
Rs423100	RsNL14	R08	9950137	9952012	cluster 39
Rs423060	RsNL15	R08	9950499	9952012
Rs423080	RsTNL55	R08	9954517	9958720
Rs423040	RsTNL56	R08	9960866	9964808
Rs617280	RsNL16	R08	9965389	9966902
Rs617290	RsTNL57	R08	9969407	9973610
Rs423070	RsTNL58	R08	9975757	9979699
Rs431840	RsCNL14	R08	14928954	14932359	cluster 40
Rs431800	RsTNL59	R08	14971995	14975864
Rs433140	RsTNL60	R08	16143328	16147315	cluster 41
Rs433420	RsTNL61	R08	16171222	16179762
Rs456050	RsTNL62	R09	5303360	5307456	cluster 42
Rs456040	RsTN37	R09	5312463	5313922
Rs456030	RsNL18	R09	5314581	5317857
Rs456000	RsNL19	R09	5329487	5331163
Rs455970	RsTN38	R09	5354863	5356308
Rs476510	RsTNL64	R09	19359421	19363613	cluster 43
Rs476500	RsNL20	R09	19366807	19370543
Rs466010	RsNL21	R09	19441895	19444704
Rs484380	RsN19	R09	26992711	26996072	cluster 44
Rs484940	RsTN39	R09	27060989	27064675
Rs484910	RsTN40	R09	27062969	27064675
Rs484930	RsTN41	R09	27066332	27069904
Rs619980	RsTN42	R09	27076012	27077718
Rs619990	RsTN43	R09	27079376	27082948
Rs484870	RsTNL65	R09	27103534	27106993
Rs484850	RsTNL66	R09	27125035	27128539
Rs484820	RsTNL67	R09	27138040	27141598
Rs484790	RsTN44	R09	27146515	27149853
Rs619960	RsTN45	R09	27166720	27170058
Rs485350	RsTNL68	R09	27942359	27945986	cluster 45
Rs485340	RsTNL69	R09	27947626	27951336
Rs485330	RsTN46	R09	27954926	27958567
Rs486440	RsTNL70	R09	28087444	28090895
Rs487170	RsCNL16	R09	28839375	28841990	cluster 46
Rs487160	RsNL22	R09	28843604	28846267
Rs494610	RsTN47	R09	33870156	33874808	cluster 47
Rs494640	RsTN48	R09	33895547	33899870
Rs495370	RsTNL71	R09	34323263	34329485	cluster 48
Rs495390	RsTNL72	R09	34344830	34348988
Rs495430	RsTNL73	R09	34364936	34368903
Rs491560	RsN22	R09	36127830	36137657	cluster 49
Rs491550	RsN23	R09	36134776	36137657

## Sheet: Table S3
Table S3: Predicted promoter elements of NBS-encoding genes in the radish genome
	Name	Annoation	No. of cis-element	RsCN01	RsCN02	RsCN03	RsCN04	RsCN05	RsCN06	RsCN07	RsCN08	RsCN09	RsCN10	RsCNL01	RsCNL02	RsCNL03	RsCNL04	RsCNL05	RsCNL06	RsCNL07	RsCNL08	RsCNL09	RsCNL10	RsCNL11	RsCNL12	RsCNL13	RsCNL14	RsCNL15	RsCNL16	RsCNL17	RsCNL18	RsCNL19	RsN01	RsN02	RsN03	RsN04	RsN05	RsN06	RsN07	RsN08	RsN09	RsN10	RsN11	RsN12	RsN13	RsN14	RsN15	RsN16	RsN17
Hormone	TGA-element	auxin-responsive element	82	√											√				√	√				√		√		√	√								√						√						√
	TATC-box	cis-acting element involved in gibberellin-responsiveness	32																					√	√			√	√						√														√
	TCA-element	cis-acting element involved in salicylic acid responsiveness	97	√	√	√		√		√	√		√			√				√	√		√	√	√		√		√			√		√	√			√	√		√	√		√					√
	ABRE	cis-acting element involved in the abscisic acid responsiveness	165	√	√	√	√	√	√	√	√	√	√	√	√		√	√			√	√	√		√	√	√	√	√	√	√	√		√	√	√	√	√	√	√	√		√	√	√	√	√	√	√
	AuxRR-core	cis-acting regulatory element involved in auxin responsiveness	25															√																						√	√								√
	CGTCA-motif	cis-acting regulatory element involved in the MeJA-responsiveness	159	√	√	√		√	√	√	√	√	√		√	√	√	√	√	√	√		√	√	√	√	√		√	√	√			√	√		√	√	√	√	√		√	√	√	√
	P-box	gibberellin-responsive element	55		√	√			√			√		√					√												√											√	√				√	√
	GARE-motif	gibberellin-responsive element	40					√				√					√	√					√					√		√					√	√	√
	TGA-box	part of an auxin-responsive element	6
	AuxRE	part of an auxin-responsive element	4					√
Light responsive	ACE	cis-acting element involved in light responsiveness	33				√							√			√	√												√						√								√
	G-Box	cis-acting regulatory element involved in light responsiveness	176	√		√	√	√	√	√	√	√	√	√	√	√	√	√		√	√		√	√	√	√	√	√	√	√	√	√		√	√	√	√	√	√	√	√		√	√	√	√	√	√	√
	3-AF1 binding site	light responsive element	17					√						√		√																						√
	GT1-motif	light responsive element	146	√	√		√	√				√		√	√	√	√	√	√	√	√	√	√			√			√	√	√					√		√				√	√	√		√	√		√
	AAAC-motif	light responsive element	3										√	√													√
	Sp1	light responsive element	32													√				√		√																		√
	MRE	MYB binding site involved in light responsiveness	65															√				√		√	√	√						√	√	√	√	√	√							√			√
	ATC-motif	part of a conserved DNA module involved in light responsiveness	21											√															√							√		√
	Box 4	part of a conserved DNA module involved in light responsiveness	155		√	√	√	√	√	√	√	√			√	√	√		√	√	√	√		√	√	√	√	√	√	√	√			√		√	√		√	√	√	√	√	√	√	√	√
	ATCT-motif	part of a conserved DNA module involved in light responsiveness	27						√						√					√	√	√		√	√		√				√	√					√										√
	CAG-motif	part of a light response element	4																																									√
	GA-motif	part of a light responsive element	35	√			√							√			√				√													√
	TCT-motif	part of a light responsive element	137		√	√	√	√	√			√	√	√		√	√		√		√		√	√	√	√		√	√					√			√	√	√		√	√		√		√	√		√
	I-box	part of a light responsive element	79			√	√			√	√		√	√			√							√	√			√	√					√	√			√	√				√		√				√
	GATA-motif	part of a light responsive element	98	√		√								√		√					√		√	√	√	√	√				√						√	√					√	√	√		√		√
	chs-CMA1a	part of a light responsive element	26		√							√	√	√						√	√								√	√	√					√
	TCCC-motif	part of a light responsive element	42		√	√							√					√						√			√		√							√	√			√	√		√
	Gap-box	part of a light responsive element	27																										√		√				√
	chs-Unit 1 m1	part of a light responsive element	2																			√
	chs-CMA2a	part of a light responsive element	7																																			√
	GATT-motif	part of a light responsive element	2
	Box II	part of a light responsive element	12																					√	√																	√
	GTGGC-motif	part of a light responsive element	7																																						√		√
	chs-CMA2b	part of a light responsive element	2
	L-box	part of a light responsive element	1
	GGA-motif	part of a light responsive element	1
	AT1-motif	part of a light responsive module	21						√											√		√														√											√
	AE-box	part of a module for light response	110				√	√		√	√	√		√			√	√	√					√	√			√	√		√			√	√		√	√						√		√
	ACA-motif	part of gapA in (gapA-CMA1) involved with light responsiveness	4																				√					√
	LAMP-element	part of a light responsive element	25	√									√							√							√								√	√		√					√
	chs-CMA2c	part of a light responsive element	1																																														√
	sbp-CMA1c	part of a light responsive element	2
	C-box	cis-acting regulatory element involved in light responsiveness	1
Tissue specific expression	RY-element	cis-acting regulatory element involved in seed-specific regulation	3
	GC-motif	enhancer-like element involved in anoxic specific inducibility	15		√	√																																											√
	AACA_motif	involved in endosperm-specific negative expression	2
	motif I	cis-acting regulatory element root specific	1
	GCN4_motif	cis-regulatory element involved in endosperm expression	40	√																		√	√																								√		√
	NON-box	cis-acting regulatory element related to meristem specific activation	2
	TC-rich repeats	cis-acting element involved in cell cycle regulation	10									√
	LTR	cis-acting regulatory element involved in zein metabolism regulation	72					√	√					√			√		√						√						√			√			√				√		√	√		√
Abiotic stress	WUN-motif	cis-acting element involved in defense and stress responsiveness	83	√			√		√			√	√		√							√	√	√	√	√										√	√		√	√	√		√	√
	MBS	cis-acting element involved in low-temperature responsiveness	98										√	√	√	√			√			√		√	√	√			√						√	√		√	√		√							√	√
	CAAT-box	wound-responsive element	78					√		√	√	√	√	√		√			√	√		√						√								√						√				√	√		√
	TATA-box	MYB binding site involved in drought-inducibility	102	√			√	√	√	√	√	√			√			√	√	√			√		√		√		√	√	√			√		√	√		√			√	√		√				√
Essential element	DRE	common cis-acting element in promoter and enhancer regions	218	√	√	√	√	√	√	√	√	√	√	√	√	√	√	√	√	√	√	√	√	√	√	√	√	√	√	√	√	√	√	√	√	√	√	√	√	√	√	√	√	√	√	√	√	√	√
	AT-rich element	core promoter element around -30 of transcription start	216	√	√	√	√	√	√	√	√	√	√	√	√	√	√	√	√	√	√	√	√	√	√	√	√	√	√	√	√	√	√	√	√	√	√	√	√	√	√	√	√	√	√	√	√	√	√
	ARE	cis-acting element involved in dehydration	3																				√
Other elements	circadian	binding site of AT-rich DNA binding protein (ATBP-1)	41	√	√	√			√	√	√			√			√											√			√					√		√					√	√	√
	CAT-box	cis-acting regulatory element essential for the anaerobic induction	177	√	√					√	√	√	√	√	√	√		√		√	√	√	√	√	√	√	√	√	√	√	√		√	√	√		√	√	√	√	√		√	√	√	√	√	√	√
	Box III	cis-acting regulatory element involved in circadian control	54					√	√	√	√																√	√								√	√	√	√	√	√	√					√
	HD-Zip 3	cis-acting regulatory element related to meristem expression	78					√	√			√							√										√	√	√			√			√					√	√	√	√	√
	3-AF3 binding site	protein binding site	9									√					√					√
	AT-rich sequence	protein binding site	8													√																												√
	Box II -like sequence	part of a conserved DNA module array (CMA3)	9									√		√					√																							√
	CCAAT-box	element for maximal elicitor-mediated activation (2copies)	18									√					√										√							√
	HD-Zip 1	cis-acting regulatory element	1
	MBSI	MYBHv1 binding site	61					√		√	√	√		√	√			√	√				√							√							√					√							√
	MSA-like	element involved in differentiation of the palisade mesophyll cells	12																										√				√									√
	O2-site	MYB binding site involved in flavonoid biosynthetic genes regulation	13		√	√									√						√									√
[truncated: 179 more columns]

## Sheet: Table S4
Table S4: Analysis and distribution of conserved motifs in radish CNL and TNL proteins
Gene ID	Give name	Subfamily	Motif position
			Motif 1	Motif 2	Motif 3	Motif 4	Motif 5	Motif 6	Motif 7	Motif 8	Motif 9	Motif 10	Motif 11	Motif 12	Motif 13	Motif 14	Motif 15	Motif 16	Motif 17	Motif 18	Motif 19	Motif 20
TNL1	Rs391160	RsTNL42	207-485	102-586	133-539	71-621	9-673	316-376	611-69	407-285	646-26	273-419	354-338	41-643	516-176	463-235	294-398	176-516	439-253	577-121	-6920
TNL1	Rs391170	RsTNL43	207-1005	102-1106	133-1059	71-1141	9-1193	317-895	680-520	469-743	715-477	274-938	355-857	41-1163	580-632	525-693	295-917	176-1036	501-711	642-576	781-431	992-220
TNL1	Rs551910	RsTNL77	209-925	104-1026	135-979	73-1061	11-1113	318-816	585-537	379-755	620-494	275-859	356-778	43-1083	489-645	435-705	296-838	178-956	411-723	550-590	666-468	918-216
TNL1	Rs139810	RsTNL12	371-1008	267-1108	298-1061	236-1143	174-1195	477-902	739-628	540-839	774-585	435-944	517-862	206-1165	648-731	595-790	456-923	341-1038	572-807	706-679	820-559	1050-329
TNL1	Rs139820	RsTNL13		125-736	156-689	94-771	32-823	305-560	473-380	368-497	508-337	263-602	345-520	64-793			284-581	199-666	400-465	438-433	620-245
TNL1	Rs144810	RsTNL15	208-1403	103-1504	134-1457	72-1539	10-1591		537-1062	338-1273	572-1019	272-1339	315-1296	42-1561	446-1165	393-1224	293-1318	177-1434	370-1241	504-1113	685-926	856-755
TNL1	Rs215510	RsTNL26	208-886	104-986	135-939	73-1021	11-1073	313-781	573-509	376-718	608-466	272-822	353-741	43-1043	484-610	431-669		178-916	408-686	540-560	745-349	859-235
TNL1	Rs092500	RsTNL07	117-838	13-938	44-891			195-760	402-541	258-697	437-498	152-803	235-720			313-648	173-782	87-868	290-665	369-592	483-472
TNL1	Rs284950	RsTNL28	228-531	124-631	155-584	93-666	31-718	335-424	597-150	398-361	632-107	292-467	375-384	63-688	506-253	453-312	313-446	198-561	430-329	564-201	678-81
TNL1	Rs305110	RsTNL32	201-1029	97-1129	128-1082	1161-69	4-1216	308-922		371-859	605-605	265-965	348-882	36-1186	479-751	426-810	286-944	171-1059	403-827	537-699	651-579	835-395
TNL1	Rs610060	RsTNL79	201-1029	97-1129	128-1082	1161-69	4-1216	308-922		371-859	605-605	265-965	348-882	36-1186	479-751	426-810	286-944	171-1059	403-827	537-699	651-579	835-395
TNL1	Rs423040	RsTNL50	214-904	109-1005	140-958	78-1040	16-1092	323-795		384-734	595-503	280-838	361-757	48-1062	496-622	441-683	301-817	184-934	418-700	556-568	786-332	946-172
TNL1	Rs423070	RsTNL51	214-932	109-1033	140-986	78-1068	16-1120	323-823	588-546	384-762	623-503	280-866	361-785	48-1090	496-650	441-711	301-845	184-962	418-728	556-596	814-332	974-172
TNL1	Rs423080	RsTNL52	216-1013	110-1115	141-1068	79-1150	18-1201	326-903	585-632	387-842	620-589	283-946	364-865	50-1171	493-736	443-792	304-925	185-1044		553-682	762-467	1055-174
TNL1	Rs617290	RsTNL80	216-1013	110-1115	141-1068	79-1150	18-1201	326-903	585-632	387-842	620-589	283-946	364-865	50-1171	493-736	443-792	304-925	185-1044		553-682	762-467	1055-174
TNL1	Rs419870	RsTNL46	212-858	107-959	138-912	76-994	14-1046	319-751	584-474	380-690	619-431	277-793	357-713	46-1016	492-578	437-639	298-772	182-888	414-656	552-524		867-203
TNL1	Rs421890	RsTNL49	220-947	115-1048	146-1001	84-1083	22-1135	328-839	591-564	389-778	626-521	285-882	366-801	54-1105	499-668	446-727	306-861	190-977	423-744	559-614	696-471	864-303
TNL1	Rs420480	RsTNL48	205-820	118-903		87-938	25-990	312-713	576-437	373-652	611-394	270-755	350-675	57-960	483-542	430-601	291-734	174-851	407-618	544-487	705-320	838-187
TNL1	Rs419790	RsTNL45	260-755	155-856	186-809	124-891	62-943	369-646	633-370	430-585	668-327	326-689	407-608	94-913	540-475	487-534	347-668	230-785	464-551	601-420	762-253	836-179
TNL1	Rs419910	RsTNL47	250-755	145-856	176-809	121-884	59-936	359-646	623-370	420-585	658-327	316-689	397-608	91-906	530-475	477-534	337-668	220-785	454-551	591-420	752-253	826-179
TNL1	Rs291050	RsTNL30	253-947	148-1048	179-1001	117-1083	55-1135	362-838	627-561	423-777	662-518	319-881	400-800	87-1105	531-669	478-728	340-860	223-977	455-745	588-618	708-492	1037-163
TNL1	Rs291090	RsTNL31	253-837	148-938	179-891	117-973	55-1025	363-727	626-452	424-666	661-409	320-770	401-689	87-995	534-556	479-617	341-749	223-867	456-634	592-504	757-333	895-195
TNL1	Rs143740	RsTNL14	255-912	150-1013	181-966	119-1048	57-1100	362-805	629-526	423-744	664-483	319-848	400-767	89-1070	531-636	478-695	340-827	225-942	455-712	593-580	876-291	1012-155
TNL1	Rs496270	RsTNL69	240-892	135-993	166-946	104-1028	42-1080	347-785	613-507	408-724	648-464	304-828	385-747	74-1050	516-616	463-675	325-807	210-922	440-692	578-560	886-246	995-137
TNL1	Rs136780	RsTNL11	247-1038	142-1139	173-1092	111-1174	49-1226	354-931	622-651	415-870	657-608	311-974	392-893	81-1196	523-762	470-821	332-953	217-1068	447-838	585-706	775-510	1103-182
TNL1	Rs205540	RsTNL25	231-835	125-937	156-890	94-972	32-1024	338-728	609-445	400-666	644-402	295-771	377-689	64-994	509-557	456-616	316-750	200-866	433-633	574-498	714-352	899-167
TNL1	Rs529260	RsTNL73	250-815	145-916	176-869	118-947	56-999	357-708	622-431	418-647	657-388	314-751	395-670	88-969	526-539	473-598	335-730	220-845	450-615	588-483	751-314	876-189
TNL1	Rs160440	RsTNL17	289-885	184-986	215-939	153-1021	91-1073	396-778	663-499	457-717	699-455	353-821	434-740	123-1043	566-608	512-668	374-800	259-915	489-685	629-551	886-288	1002-172
TNL1	Rs160600	RsTNL18	258-1056	153-1157	184-1110	122-1192	60-1244	365-949	645-657	426-888	681-613	322-992	403-911	92-1214	534-780	481-839	343-971	228-1086	458-856	596-724	989-325	1129-185
TNL1	Rs383510	RsTNL38	210-705	105-806	136-759	74-841	12-893	317-598	587-316	378-537	622-273	274-641	355-560	44-863	486-429	433-488	295-620	180-735	410-505	547-374	820-95
TNL1	Rs383520	RsTNL39	300-728	195-829	226-782	164-864	102-916	407-621	672-344	468-560	707-301	364-664	445-583	134-886	576-452	523-511	385-643	270-758	500-528	632-402	886-142
TNL1	Rs221060	RsTNL27	207-495	102-596	133-549	71-631	9-683	287-415	557-133	348-354	592-90	244-458	325-377	41-653	457-245	403-305	265-437	177-525	380-322	518-190	685-17
TNL1	Rs285690	RsTNL29	255-952	150-1053	181-1006	119-1088	57-1140	358-849	623-572	419-788	659-528	315-892	396-811	89-1110	528-679	474-739	336-871	225-982	451-756	589-624	705-502	944-263
TNL1	Rs158930	RsTNL16	209-783	105-883	136-836	74-918	12-970	316-676	586-394	379-613	621-351	273-719		44-940	487-505	434-564	294-698	179-813	411-581	548-450	687-305	811-181
TNL1	Rs130880	RsTNL10	208-688	103-789	134-742	76-820	14-872	315-581	586-298	376-520	621-255	272-624	353-543	46-842	486-410	431-471	293-603	178-718	408-488	546-356	667-229
TNL1	Rs389030	RsTNL41	209-933	105-1033	136-986	74-1068	12-1120	316-826	588-542	377-765	623-499	273-869	354-788	44-1090	488-654	434-714	294-848	179-963	409-733	548-600	669-473	902-240
TNL1	Rs546000	RsTNL76	118-701	14-801	45-754				479-328	267-552	514-285	182-637	244-575		378-441	324-501	203-616	88-731	299-520	439-386	605-214
TNL1	Rs498780	RsTNL70	208-790	104-890	135-843	73-925	11-977	315-683	586-400	376-622	622-356	272-726	353-645	43-947	486-512	431-573	293-705	178-820	408-590	547-457	668-330	803-195
TNL1	Rs353140	RsTNL36	210-407	106-507	137-460	73-544	11-596	318-299	594-11	379-238	275-342		356-261	43-566	495-122	434-189	296-321	180-437	411-206	554-69	463-154
TNL1	Rs353230	RsTNL37	210-407	106-507	137-460	73-544	11-596	318-299	594-11	379-238	275-342	356-261		43-566	495-122	434-189	296-321	180-437	411-206	554-69	463-154
TNL1	Rs462930	RsTNL58	205-720	101-820	132-773	70-855	8-907	262-663	530-383	323-602	565-340	627-298	300-625	40-877	432-493	378-553	175-750	355-570	492-439	719-206	744-181
TNL1	Rs484850	RsTNL61	208-768	104-868	135-821	73-903	11-955	315-661	580-384	376-600	615-341	272-704	353-623	43-925	485-491	431-551	293-683	178-798	408-568	542-440	661-315	797-179
TNL1	Rs484870	RsTNL62	208-768	104-868	135-821	73-903	11-955	315-661	580-384	376-600	615-341	272-704	353-623	43-925	485-491	431-551	293-683	178-798	408-568	542-440	661-315	797-179
TNL1	Rs485340	RsTNL63	210-811	105-912	136-865	74-947	12-999	318-703	584-425	379-642	619-382	275-746	356-665	44-969	488-533	434-593	296-725	179-842	411-610	546-481	665-356	799-222
TNL1	Rs486440	RsTNL65		105-804	136-757	74-839	12-891	289-624	544-357		579-314	246-667		44-861	430-483	376-543	267-646	179-734	353-560	506-413	625-288	751-162
TNL1	Rs023730	RsTNL01	208-821	103-922	134-875	72-957	10-1009	314-715	580-437	375-654	615-394	271-758	352-677	42-979	484-545	430-605	292-737	177-852	407-622	542-493	661-368	796-233
TNL1	Rs484820	RsTNL60	208-798	104-898	135-851	73-933	11-985	315-691	580-414	376-630	615-371	272-734	353-653	43-955	485-521	431-581	293-713	178-828	408-598	542-470	661-345	788-218
TNL1	Rs101070	RsTNL09	202-787	95-890	128-841	64-925	2-977	309-680	581-396	371-618	616-353	266-723		34-947	485-504	427-568	287-702	172-817	404-585	542-453	662-327	798-191
TNL1	Rs485350	RsTNL64	207-765	103-865	134-818	72-900	10-952	313-659	576-384	374-598	611-341	270-702	351-621	42-922	481-491	428-550	291-681	177-795	405-567	538-440	657-315	791-181
TNL2	Rs093020	RsTNL08		70-288		39-323			98-264	342-8	159-203		136-226	9-345	265-97	214-154			191-171		299-63
TNL2	Rs163780	RsTNL21	208-796	104-896	135-849	73-931	11-983	310-694		371-633	936-48	267-737	348-656	43-953	478-526	426-584	288-716	178-826	403-601	539-471	821-183
TNL2	Rs433140	RsTNL55	198-894	101-987	126-946	70-1022	8-1074	300-792	560-520	361-731	595-477	257-835	338-754	40-1044	467-625	416-682	278-814	168-924	393-699	528-570	641-451
TNL2	Rs433420	RsTNL56	205-969	101-1069	132-1022	70-1104	8-1156	307-867	586-576	368-806	621-533	264-910	345-829	40-1126	487-687	423-757	285-889	175-999	400-774	548-632	821-353
TNL2	Rs188360	RsTNL23	209-993	104-1094	135-1047	896-306	11-1181	316-886	612-578	379-823	647-535	273-929	356-846	43-1151	488-714	434-774	294-908	179-1023	411-791	549-659	693-509
TNL2	Rs195620	RsTNL24	198-839	103-930	830-187	72-965		305-732	579-446	368-669	614-403	262-775	345-692	42-987	953-84	423-620	283-754	168-869	400-637	538-505	660-377
TNL2	Rs336850	RsTNL34	210-976	106-1076	137-1029	75-1111	13-1163	322-864	589-585	383-803	624-542	279-907		45-1133	492-694	439-753	300-886	180-1006	415-771	549-643	670-516
TNL2	Rs529360	RsTNL74	215-709	110-810	141-763	79-845	17-897	324-600	595-317	385-539	630-274	281-643	362-562	49-867	493-431	440-490	302-622	185-739	417-507	553-377	778-146
TNL2	Rs515660	RsTNL71	206-890	102-990	133-943	71-1025	9-1077	262-834	537-547	323-773	572-504		300-796	41-1047	437-659	379-723		176-920	355-741	496-606	618-478
TNL2	Rs515690	RsTNL72	203-915	99-1015	130-968	68-1050	6-1102	315-803	590-516	376-742	625-473	272-846	353-765	38-1072	490-628	432-692	293-825	173-945	408-710	549-575	671-447
TNL3	Rs343020	RsTNL35	216-668	109-771	140-724	77-807	14-860	315-569	581-291	377-507	616-248	272-612		47-829	486-398	432-458	293-591	183-701	409-475	543-347	662-222
TNL3	Rs181010	RsTNL22	209-826		136-879	75-960	12-1013	315-720	586-437	378-657	621-394				489-546	435-606	293-742	179-856	412-623	547-494	935-100	960-75
TNL3	Rs456050	RsTNL57	208-886	103-987	131-943	72-1022	9-1075	279-815	544-538	341-753		236-858		447-647	397-703		257-837	177-917	374-720	505-595	796-298	910-184
TNL3	Rs412970	RsTNL44	205-860	130-915	73-992	10-1045	307-758	579-474	370-695	614-431	443-622			43-1014	476-589	426-645	285-780		403-662	537-534	828-237	944-121
TNL3	Rs560830	RsTNL78	205-848		130-903	73-980	10-1033	307-746	576-465	367-686	611-422	1016-37		43-1002	473-580	423-636	285-768	173-880	400-653	534-525	825-228	941-112
TNL4	Rs042570	RsTNL02	234-1202	1271-161	1302-114	1240-196	1183-243	338-1098	619-805	399-1037	654-762				507-929	1095-347	316-1120		1072-364	580-862	767-669	835-601
TNL4	Rs423750	RsTNL53	228-452		160-500	113-567		322-358	598-70	383-297	633-27				491-189	438-248	300-380		415-265	564-122	5-675
TNL4	Rs495390	RsTNL67	178-532			54-656		265-445	517-181	327-383	552-138				436-274	383-333	243-467		360-350	481-235	597-113
TNL4	Rs161310	RsTNL19	178-1298		111-1345		1367-99	278-1198	557-907	340-1136	592-864	1320-156			450-1026	1282-200			374-1102	518-964	876-600	1019-457
TNL4	Rs431800	RsTNL54	177-849		110-896	60-966		275-751	557-457	336-690	592-414	645-381			445-581	392-640			369-657	515-517	834-192
TNL4	Rs053740	RsTNL05	441-510						769-170	563-38	804-127	321-630				618-339			595-356	729-228	917-34
TNL4	Rs068350	RsTNL06	212-992	105-1095	138-1046	74-1130	13-1181	319-885	591-601	380-824	626-558	48-1156			488-716	435-775	295-909		412-792	548-662	881-323	906-298
TNL4	Rs162410	RsTNL20	212-992	105-1095	138-1046	74-1130	13-1181	319-885	591-601	380-824	626-558	274-930			488-716	435-775	295-909		412-792	548-662	881-323	906-298
TNL4	Rs053720	RsTNL04	134-964	70-1048	9-1099	280-838	552-554	341-777				237-881			449-669	396-728	258-860		373-745	509-615	806-312	831-287
TNL4	Rs476510	RsTNL59	212-992			82-1122	21-1173	317-887		377-827	636-548	270-934			485-719	432-778	295-909		409-795	558-652	749-455	918-286
TNL4	Rs532060	RsTNL75	199-986			68-1117	7-1168	304-881		361-824	623-542	257-928			469-716	416-775	282-903		393-792	546-645	736-449	905-280
TNL4	Rs042580	RsTNL03	223-868	132-939	70-1021	9-1072	327-764	598-481	390-701	633-438					501-590	445-652	305-786		422-669	555-542	745-346	882-209
TNL4	Rs495370	RsTNL66	205-908			69-1044	8-1095	306-807	579-522	367-746	614-479	43-1070			479-634	422-697	284-829		399-714	536-583	726-387	849-264
TNL4	Rs388990	RsTNL40	231-918	109-1036	140-989	78-1071	17-1122	335-814	617-520	400-749	652-477	52-1097			513-636		313-836			574-581	764-385	880-269
TNL4	Rs431840	RsCNL14	65-875					171-769	443-485	232-708	477-443	355-585				288-658	148-792		265-675	400-546	677-263	702-238
TNL4	Rs323940	RsTNL33				71-1056	10-1107	304-823	592-523	366-761	627-480				476-651	421-712	282-845		398-729	549-584	828-299	853-274
TNL4	Rs495430	RsTNL68	230-945		134-1021	74-1101	13-1152		618-545	398-777	653-502	289-886			509-666	454-727	310-865		431-744	575-606	854-321	879-296
CNL	Rs230070	RsCNL06	194-850							360-684		120-924									633-411
CNL	Rs156610	RsCNL05	167-534							333-368									372-329		564-137
CNL	Rs058330	RsCNL04	175-710							340-545		78-807			470-415					548-343	570-315
CNL	Rs409110	RsCNL11	304-507							436-375									343-468	513-304	559-252
CNL	Rs409150	RsCNL12	304-507							436-375									343-468	513-304	559-252
CNL	Rs409160	RsCNL13	155-673							324-504		181-647							363-465	533-301	579-249
CNL	Rs582700	RsCNL19	168-582							331-419		22-728							370-380	533-223	681-69
CNL	Rs012310	RsCNL02	174-672							341-505									380-466	548-304	571-275
CNL	Rs035580	RsCNL03	174-654							340-488					470-358				379-449	547-287	570-258
CNL	Rs354750	RsCNL10	166-671							333-504		122-715							372-465	544-299	567-270
CNL	Rs484090	RsCNL15	161-661							328-494									367-455	476-352	499-323
CNL	Rs487170	RsCNL16	174-676							330-520		29-821							369-481	538-318	561-289
CNL	Rs302900	RsCNL08	133-834							280-687		323-644								492-481	515-452
CNL	Rs501250	RsCNL17	169-721							334-556		560-330							373-517	521-375	207-683
CNL	Rs538700	RsCNL18	173-593																	442-330	488-278
CNL	Rs342140	RsCNL09	176-707							343-540		494-389							382-501	555-334	622-261
CNL	Rs009770	RsCNL01	176-670							343-503									382-464	531-321	554-292
CNL	Rs270200	RsCNL07	176-775							343-608									382-569	553-404	598-353

## Sheet: Table S5
Table S5: MEME analysis of the CNL and TNL proteins.
MOTIF	ID	ALT ID	WIDTH	BEST POSSIBLE MATCH
motif 1	RMVGIWGPAGIGKTTJARALF	MEME-1	21	RMVGIWGPAGIGKTTIARALY
motif 2	IFYKVDPSDVRKQTGDFGKAFEKTC	MEME-2	25	IFYQVDPSHVRKQTGDFGKAFEKTC
motif 3	EIQRWRZALTEVANIAGYHSSNWDNEADMIEKIATDVSNKL	MEME-3	41	VIQRWRQALTDVANIAGYHSQNWDNEADMIEKIATDVSNKL
motif 4	LSKNYASSSWCLBELVEIMKC	MEME-4	21	FSKNYASSTWCLDELVEIMKC
motif 5	WRYDVFPSFRGEDVRKNFLSHLLKELKRKGI	MEME-5	31	WRYHVFPSFHGADVRKNFLSHLRKEFKRKGI
motif 6	WFGPGSRIIITTEDKKLLKAH	MEME-6	21	WFGPGSRIIITTQDRKLLKAH
motif 7	KLRLLHWDAYPMKCLPSKFNPEFLVELNMPYSK	MEME-7	33	KLRLLHWDAYPMTCWPSNFNPEFLVELNMPYSK
motif 8	VTELAGGLPLGLRVLGSYLRG	MEME-8	21	VTEYAGGLPLALRVMGSYMRG
motif 9	KLWEGTKPLRNLKWMDLSYSKNLKELPDLSTATNLEELBLS	MEME-9	41	KLWEGTKPLPNLKWMDLSYSWYLKEIPDLSTATNLEELNLH
motif 10	NQKDIKISHLGVAKERLKDKK	MEME-10	21	NQKDMKIHHLGVAQERLKDKK
motif 11	QIFCMYAFGQKSPKDGFEELA	MEME-11	21	QMFCMYAFGQKYPPDGFEELA
motif 12	TFIDNEIERSKSIGPELVEAIRESRIAIV	MEME-12	29	MFIDNEIERGQSIGPELVQAIRGSRIAIV
motif 13	MHDLLQQMGREIVRKQSVEEP	MEME-13	21	MHDLLQQMGREIVRKQSPWEP
motif 14	EDKDLFLHIACFFNG	MEME-14	15	EDKALFLHIACFFNG
motif 15	VLVVLDDVDDLVQLEALAKET	MEME-15	21	VLVVLDDVDDWWQLEAMAKET
motif 16	TPSNDFDDLVGMEAHMEKMKS	MEME-16	21	TPSNDFDDFVGMEAHMTKMNS
motif 17	RLRSSLDGEIESILKFSYDAL	MEME-17	21	RLRTSLDGEIESILRFSYDAL
motif 18	ISERAFEGMSNLQFL	MEME-18	15	ISERAFKGMPNLQFL
motif 19	VELPSSIGNLTKLKKLBLKGC	MEME-19	21	VELPSSIGNLTKLKYLNMKYC
motif 20	SLPQLPDSLQYLDAHGCESLE	MEME-20	21	SLPQLPDSLQYLDAHGCESLE

## Sheet: Table S6
Table S6: Tandem arrays of the radish NBS-LRR genes
Gene ID	Give name	Chromosome	Position	Tandem arrays
Rs055720	RsTN12	R02	36097879	tandem 1
Rs055770	RsTN13	R02	36128086
Rs059470	RsCN02	R02	38010501	tandem 2
Rs059440	RsCN03	R02	38023450
Rs305110	RsTNL32	R06	9333609	tandem 3
Rs610060	RsTNL33	R06	9365639
Rs308330	RsCN07	R06	11201895	tandem 4
Rs308350	RsCN08	R06	11220551
Rs353140	RsTNL39	R06	45291749	tandem 5
Rs353230	RsTNL40	R06	45329256
Rs401850	RsRN06	R07	8759545	tandem 6
Rs401780	RsRN07	R07	8790338
Rs383520	RsTNL46	R07	13165855	tandem 7
Rs383510	RsTNL47	R07	13172789
Rs409110	RsCNL11	R08	1744088	tandem 8
Rs409150	RsCNL12	R08	1758467
Rs419930	RsNL12	R08	9009776	tandem 9
Rs419960	RsNL13	R08	9028483
Rs419910	RsTNL51	R08	9054771	tandem 10
Rs419790	RsTNL53	R08	9172666
Rs423100	RsNL14	R08	9950137	tandem 11
Rs423060	RsNL15	R08	9950499
Rs617280	RsNL16	R08	9965389
Rs423080	RsTNL55	R08	9954517	tandem 12
Rs423040	RsTNL56	R08	9960866
Rs617290	RsTNL57	R08	9969407	tandem 13
Rs423070	RsTNL58	R08	9975757
Rs484940	RsTN39	R09	27060989	tandem 14
Rs484910	RsTN40	R09	27062969
Rs484930	RsTN41	R09	27066332
Rs619980	RsTN42	R09	27076012
Rs619990	RsTN43	R09	27079376
Rs484790	RsTN44	R09	27146515	tandem 15
Rs619960	RsTN45	R09	27166720

## Sheet: Table S7
Table S7: Segmentally duplicated radish NBS-LRR genes
Gene 1	New name	Chromosome	Gene 2	New name	Chromosome
Rs013580	RsTN01	R01	Rs099630	RsNL03	R02
Rs013580	RsTN01	R01	Rs412970	RsTNL48	R08
Rs019030	RsNL01	R01	Rs416210	RsTN34	R08
Rs042570	RsTNL08	R02	Rs423750	RsTNL54	R08
Rs045080	RsRN02	R02	Rs274880	RsCN05	R05
Rs053740	RsTNL06	R02	Rs161310	RsTNL19	R04
Rs053740	RsTNL06	R02	Rs431840	RsCNL14	R08
Rs055720	RsTN12	R02	Rs159210	RsTN15	R04
Rs099630	RsNL03	R02	Rs412970	RsTNL48	R08
Rs139810	RsTNL12	R03	Rs391160	RsTNL43	R07
Rs143740	RsTNL14	R03	Rs394910	RsTN29	R07
Rs161310	RsTNL19	R04	Rs431840	RsCNL14	R08
Rs161310	RsTNL19	R04	Rs495370	RsTNL71	R09
Rs163780	RsTNL21	R04	Rs433420	RsTNL61	R08
Rs431840	RsCNL14	R08	Rs431800	RsTNL59	R08
Rs175410	RsTN18	R04	Rs316570	RsTN27	R06
Rs181000	RsTN19	R04	Rs494610	RsTN47	R09
Rs382950	RsTN31	R07	Rs456050	RsTNL62	R09
Rs484380	RsN19	R09	Rs486440	RsTNL70	R09
Rs484940	RsTN39	R09	Rs485350	RsTNL68	R09

## Sheet: Table S8
Table S8: Ka/Ks values for the segmentally duplicated genes in the radish genome
Seq_1	Give name	Seq_2	Give name	Ka	Ks	Ka/Ks
Rs013580	RsTN01	Rs099630	RsNL03	0.592811	1.48898	0.398133
Rs013580	RsTN01	Rs412970	RsTNL48	0.608507	NaN	NaN
Rs019030	RsNL01	Rs416210	RsTN34	0.173322	0.407465	0.425367
Rs042570	RsTNL08	Rs423750	RsTNL54	0.17569	0.398254	0.441151
Rs045080	RsRN02	Rs274880	RsCN05	0.980134	NaN	NaN
Rs053740	RsTNL06	Rs161310	RsTNL19	0.630816	1.92724	0.327316
Rs053740	RsTNL06	Rs431840	RsCNL14	1.22892	NaN	NaN
Rs055720	RsTN12	Rs159210	RsTN15	0.114376	0.693499	0.164926
Rs099630	RsNL03	Rs412970	RsTNL48	0.791304	NaN	NaN
Rs139810	RsTNL12	Rs391160	RsTNL43	0.296372	0.418123	0.708815
Rs143740	RsTNL14	Rs394910	RsTN29	0.368996	0.754607	0.488992
Rs161310	RsTNL19	Rs431840	RsCNL14	0.761391	NaN	NaN
Rs161310	RsTNL19	Rs495370	RsTNL71	0.761241	NaN	NaN
Rs163780	RsTNL21	Rs433420	RsTNL61	0.287206	0.839353	0.342175
Rs431840	RsCNL14	Rs431800	RsTNL59	0.821332	NaN	NaN
Rs175410	RsTN18	Rs316570	RsTN27	0.108589	0.38705	0.280556
Rs181000	RsTN19	Rs494610	RsTN47	0.842953	NaN	NaN
Rs382950	RsTN31	Rs456050	RsTNL62	0.423107	1.16075	0.364512
Rs484380	RsN19	Rs486440	RsTNL70	0.240011	0.3942	0.608854
Rs484940	RsTN39	Rs485350	RsTNL68	0.249987	0.737926	0.33877

## Sheet: Table S9
Table S9: Segmentally duplicated NBS-LRR genes in the radish/A. thaliana, radish/B. oleracea, and radish/B. rapa genomes
	ID	Give name	Type	aa. length	Location			ID	Gene type	aa. length	Location
Rs_vs_AT11	Rs059470	RsCN02	CNL type	981	R02	38010501		AT4G27190.1	CN	985	Chr4	13620977
	Rs302080	RsCN06	CNL type	398	R06	5874477		AT3G15700.1	CN	379	Chr3	5320644
	Rs302080	RsCN06	CNL type	398	R06	5874477		AT1G52660.1	N	379	Chr1	19613378
	Rs341250	RsCN09	CNL type	862	R06	36340211		AT3G50950.1	CN	852	Chr3	18935674
	Rs009770	RsCNL01	CNL type	867	R01	5188766		AT1G12280.1	CNL	894	Chr1	4174875
	Rs012310	RsCNL02	CNL type	867	R01	6515030		AT1G15890.1	CNL	851	Chr1	5461309
	Rs058330	RsCNL04	CNL type	906	R02	37513278		AT4G26090.1	CNL	909	Chr4	13224338
	Rs487170	RsCNL16	CNL type	871	R09	28839375		AT1G62630.1	CNL	893	Chr1	23185760
	Rs051680	RsN03	CNL type	362	R02	34050038		AT4G19060.1	N	383	Chr4	10444916
	Rs045080	RsRN02	CNL type	822	R02	41119387		AT4G33300.1	RN	816	Chr4	16051051
	Rs402470	RsRN05	CNL type	807	R07	8449162		AT5G04720.1	RN	811	Chr5	1360589
	Rs230060	RsN10	TNL Type	1403	R05	6535801		AT3G14460.1	N	1424	Chr3	4851990
	Rs484380	RsN19	TNL Type	881	R09	26992711		AT1G63730.1	TNL	966	Chr1	23641770
	Rs495180	RsN20	TNL Type	346	R09	34200637		AT5G45490.1	N	354	Chr5	18430717
	Rs019030	RsNL01	TNL Type	1026	R01	10904770		AT1G27170.1	TN	1384	Chr1	9434351
	Rs177130	RsNL07	TNL Type	509	R04	19947638		AT5G45210.1	TNL	697	Chr5	18295521
	Rs013580	RsTN01	TNL Type	379	R01	7180971		AT1G17615.1	TN	380	Chr1	6059389
	Rs099600	RsTN04	TNL Type	480	R02	3426028		AT1G72910.1	TN	380	Chr1	27435306
	Rs099560	RsTN05	TNL Type	505	R02	3441197		AT1G72850.1	TN	422	Chr1	27413881
	Rs055720	RsTN12	TNL Type	950	R02	36097879		AT4G23440.1	TN	964	Chr4	12236593
	Rs159210	RsTN15	TNL Type	900	R04	5636865		AT4G23440.1	TN	964	Chr4	12236593
	Rs382950	RsTN31	TNL Type	1140	R07	14314633		AT1G72840.1	TNL	1042	Chr1	27409196
	Rs382940	RsTN32	TNL Type	531	R07	14336349		AT1G72850.1	TN	422	Chr1	27413881
	Rs416210	RsTN34	TNL Type	1375	R08	5506240		AT1G27170.1	TN	1384	Chr1	9434351
	Rs456040	RsTN37	TNL Type	450	R09	5312463		AT1G72850.1	TN	422	Chr1	27413881
	Rs455970	RsTN38	TNL Type	437	R09	5354863		AT1G72890.1	TN	438	Chr1	27429947
	Rs484940	RsTN39	TNL Type	1043	R09	27060989		AT1G63860.1	TNL	1004	Chr1	23701484
	Rs053740	RsTNL06	TNL Type	972	R02	34262139		AT4G19500.1	TNL	1309	Chr4	10625562
	Rs053720	RsTNL07	TNL Type	1139	R02	34275889		AT4G19510.1	TNL	1210	Chr4	10633685
	Rs042570	RsTNL08	TNL Type	1457	R02	42230537		AT4G36140.1	TNL	1607	Chr4	17098612
	Rs042580	RsTNL09	TNL Type	1112	R02	42235756		AT4G36150.1	TNL	1179	Chr4	17104542
	Rs139810	RsTNL12	TNL Type	1400	R03	24524651		AT5G18350.1	TN	1245	Chr5	6074069
	Rs161310	RsTNL19	TNL Type	1497	R04	6956220		AT4G19520.1	TNL	1744	Chr4	10639269
	Rs163780	RsTNL21	TNL Type	1025	R04	8072939		AT4G16860.1	TNL	1147	Chr4	9488466
	Rs412970	RsTNL48	TNL Type	1086	R08	3551462		AT1G17600.1	TNL	1049	Chr1	6052936
	Rs456050	RsTNL62	TNL Type	1115	R09	5303360		AT1G72840.1	TNL	1042	Chr1	27409196
	Rs485350	RsTNL68	TNL Type	993	R09	27942359		AT1G63860.1	TNL	1004	Chr1	23701484
	Rs486440	RsTNL70	TNL Type	934	R09	28087444		AT1G63740.1	TNL	992	Chr1	23645429
	Rs495430	RsTNL73	TNL Type	1196	R09	34364936		AT5G45060.1	TNL	1165	Chr5	18182038
Rs_vs_Bra	Rs059470	RsCN02	CNL type	981	R02	38010501		Bra019063	CNL	1009	A03	26521698
	Rs059470	RsCN02	CNL type	981	R02	38010501		Bra026368	N	977	A01	9508292
	Rs173300	RsCN04	CNL type	905	R04	13521032		Bra037451	CN	833	A06	20140218
	Rs274880	RsCN05	CNL type	931	R05	37119895		Bra013134	N	911	A03	20301697
	Rs302080	RsCN06	CNL type	398	R06	5874477		Bra021130	CN	409	A01	22978007
	Rs009770	RsCNL01	CNL type	867	R01	5188766		Bra026977	CNL	886	A09	36331072
	Rs009770	RsCNL01	CNL type	867	R01	5188766		Bra019755	CNL	861	A06	4609772
	Rs035580	RsCNL03	CNL type	849	R01	22747950		Bra018835	CNL	843	A06	1703920
	Rs058330	RsCNL04	CNL type	906	R02	37513278		Bra013947	CNL	907	A01	8653559
	Rs354750	RsCNL10	CNL type	858	R06	46376899		Bra018245	CNL	860	A05	6914019
	Rs409110	RsCNL11	CNL type	832	R08	1744088		Bra030779	NL	838	A08	19628962
	Rs461840	RsN18	CNL type	897	R09	8709993		Bra002834	N	972	A10	7309782
	Rs045080	RsRN02	CNL type	822	R02	41119387		Bra011432	NL	807	A01	2191374
	Rs045080	RsRN02	CNL type	822	R02	41119387		Bra034556	NL	821	A08	12052438
	Rs351230	RsRN04	CNL type	815	R06	43210597		Bra012116	N	750	A07	12146015
	Rs351230	RsRN04	CNL type	815	R06	43210597		Bra037139	NL	817	A09	4622650
	Rs402470	RsRN05	CNL type	807	R07	8449162		Bra009434	NL	811	A10	15434699
	Rs230060	RsN10	TNL Type	1403	R05	6535801		Bra027332	NL	1042	A05	21085889
	Rs290890	RsN12	TNL Type	476	R06	895545		Bra036432	TN	638	A01	26168368
	Rs495180	RsN20	TNL Type	346	R09	34200637		Bra021980	N	376	A02	17786374
	Rs019030	RsNL01	TNL Type	1026	R01	10904770		Bra024652	TNL	1376	A09	25024548
	Rs019030	RsNL01	TNL Type	1026	R01	10904770		Bra016311	TN	1305	A08	17060121
	Rs099630	RsNL03	TNL Type	391	R02	3396574		Bra008060	TN	454	A02	11966979
	Rs476500	RsNL20	TNL Type	955	R09	19366807		Bra029432	NL	1137	A09	17194429
	Rs466010	RsNL21	TNL Type	796	R09	19441895		Bra029443	NL	743	A09	17285451
	Rs013580	RsTN01	TNL Type	379	R01	7180971		Bra008060	TN	454	A02	11966979
	Rs013580	RsTN01	TNL Type	379	R01	7180971		Bra016029	TN	426	A07	23049575
	Rs013580	RsTN01	TNL Type	379	R01	7180971		Bra025962	TN	386	A06	6438328
	Rs099560	RsTN05	TNL Type	505	R02	3441197		Bra003866	TN	420	A07	18726114
	Rs099560	RsTN05	TNL Type	505	R02	3441197		Bra008055	TN	534	A02	11927015
	Rs066470	RsTN11	TNL Type	1227	R02	29393412		Bra023350	TN	1075	A02	1930243
	Rs055720	RsTN12	TNL Type	950	R02	36097879		Bra019305	TN	899	A03	25101681
	Rs159210	RsTN15	TNL Type	900	R04	5636865		Bra019305	TN	899	A03	25101681
	Rs175410	RsTN18	TNL Type	444	R04	15233942		Bra032996	TN	443	A02	22083981
	Rs177110	RsTN20	TNL Type	1156	R04	19933193		Bra021956	TN	1156	A02	17488339
	Rs284960	RsTN26	TNL Type	1291	R05	44989640		Bra001160	TNL	1044	A03	15040407
	Rs316570	RsTN27	TNL Type	465	R06	17292564		Bra032996	TN	443	A02	22083981
	Rs401540	RsTN30	TNL Type	1062	R07	8969398		Bra009141	TN	1050	A10	15079629
	Rs382950	RsTN31	TNL Type	1140	R07	14314633		Bra008053	TN	866	A02	11877633
	Rs382940	RsTN32	TNL Type	531	R07	14336349		Bra008055	TN	534	A02	11927015
	Rs416210	RsTN34	TNL Type	1375	R08	5506240		Bra016311	TN	1305	A08	17060121
	Rs416210	RsTN34	TNL Type	1375	R08	5506240		Bra024652	TNL	1376	A09	25024548
	Rs449160	RsTN36	TNL Type	974	R09	665550		Bra035103	TN	817	A07	25464588
	Rs455970	RsTN38	TNL Type	437	R09	5354863		Bra008060	TN	454	A02	11966979
	Rs455970	RsTN38	TNL Type	437	R09	5354863		Bra016029	TN	426	A07	23049575
	Rs484940	RsTN39	TNL Type	1043	R09	27060989		Bra027779	TNL	1058	A09	6666119
	Rs484790	RsTN44	TNL Type	730	R09	27146515		Bra027772	TNL	907	A09	6716223
	Rs053740	RsTNL06	TNL Type	972	R02	34262139		Bra012540	TNL	1276	A03	23721983
	Rs042570	RsTNL08	TNL Type	1457	R02	42230537		Bra010551	TNL	1986	A08	14343058
	Rs042570	RsTNL08	TNL Type	1457	R02	42230537		Bra011665	TNL	1441	A01	1183501
	Rs042580	RsTNL09	TNL Type	1112	R02	42235756		Bra010552	TNL	1141	A08	14352487
	Rs042580	RsTNL09	TNL Type	1112	R02	42235756		Bra011666	TNL	1134	A01	1178219
	Rs130880	RsTNL10	TNL Type	917	R03	19212947		Bra022850	TNL	909	A03	7403727
	Rs139810	RsTNL12	TNL Type	1400	R03	24524651		Bra006452	TNL	1661	A03	3550082
	Rs143740	RsTNL14	TNL Type	1188	R03	26661646		Bra006094	TNL	1184	A03	1961507
	Rs158930	RsTNL16	TNL Type	1013	R04	5461035		Bra019273	TNL	1030	A03	25345715
	Rs160600	RsTNL18	TNL Type	1335	R04	6389565		Bra019410	TNL	1156	A03	24373815
	Rs162410	RsTNL20	TNL Type	1225	R04	7037245		Bra012541	TNL	1226	A03	23717282
	Rs163780	RsTNL21	TNL Type	1025	R04	8072939		Bra012689	TNL	1294	A03	22748848
	Rs188360	RsTNL23	TNL Type	1223	R04	27680726		Bra025639	TNL	1173	A04	7708178
	Rs343020	RsTNL38	TNL Type	905	R06	37627942		Bra018037	TNL	945	A06	9395704
	Rs383520	RsTNL46	TNL Type	1049	R07	13165855		Bra003997	TNL	1098	A07	19462054
	Rs412970	RsTNL48	TNL Type	1086	R08	3551462		Bra030998	TNL	1193	A09	34753663
	Rs412970	RsTNL48	TNL Type	1086	R08	3551462		Bra016594	TNL	1037	A08	18429555
	Rs421890	RsTNL49	TNL Type	1188	R08	8366584		Bra010663	TNL	999	A08	15082118
	Rs433140	RsTNL60	TNL Type	1113	R08	16143328		Bra012689	TNL	1294	A03	22748848
	Rs476510	RsTNL64	TNL Type	1225	R09	19359421		Bra029431	TNL	1217	A09	17176941
	Rs485350	RsTNL68	TNL Type	993	R09	27942359		Bra027779	TNL	1058	A09	6666119
	Rs495370	RsTNL71	TNL Type	1134	R09	34323263		Bra021953	TNL	1313	A02	17466662
	Rs495370	RsTNL71	TNL Type	1134	R09	34323263		Bra027599	TNL	1198	A09	12135196
	Rs495390	RsTNL72	TNL Type	731	R09	34344830		Bra021952	TNL	827	A02	17439159
	Rs496270	RsTNL74	TNL Type	1153	R09	34733707		Bra027510	TNL	1307	A09	11390074
	Rs498780	RsTNL75	TNL Type	1019	R09	36506588		Bra027122	NL	856	A09	9070134
Rs_vs_Bol	Rs059470	RsCN02	CNL type	981	R02	38010501		Bo1g048080.1	CN	831	C1	13721465
	Rs302080	RsCN06	CNL type	398	R06	5874477		Bo1g126060.1	CN	461	C1	37366409
	Rs302080	RsCN06	CNL type	398	R06	5874477		Bo6g030620.1	N	372	C6	7004481
	Rs404330	RsCN10	CNL type	912	R07	1599343		Bo9g148170.1	CN	761	C9	43834955
	Rs009770	RsCNL01	CNL type	867	R01	5188766		Bo8g108270.1	CNL	885	C8	38569911
	Rs035580	RsCNL03	CNL type	849	R01	22747950		Bo6g020950.1	CN	758	C6	4409168
	Rs058330	RsCNL04	CNL type	906	R02	37513278		Bo1g041880.1	CNL	907	C1	13003668
	Rs156610	RsCNL05	CNL type	722	R04	4159838		Bo1g048080.1	CN	831	C1	13721465
	Rs431840	RsCNL14	CNL type	961	R08	14928954		Bo9g061260.1	TNL	1169	C9	18478429
	Rs538700	RsCNL18	CNL type	787	R0US00267	76879		Bo7g116260.1	CNL	894	C7	46391871
	Rs051680	RsN03	CNL type	362	R02	34050038		Bo1g020210.1	N	382	C1	7351592
	Rs051680	RsN03	CNL type	362	R02	34050038		Bo2g127270.1	N	374	C2	39360726
	Rs045080	RsRN02	CNL type	822	R02	41119387		Bo1g008240.1	RN	827	C1	2875286
	Rs045080	RsRN02	CNL type	822	R02	41119387		Bo3g170840.1	RN	821	C3	60221754
	Rs351230	RsRN04	CNL type	815	R06	43210597		Bo9g021540.1	RN	772	C9	6398678
	Rs402470	RsRN05	CNL type	807	R07	8449162		Bo2g006650.1	RN	838	C2	984873
	Rs402470	RsRN05	CNL type	807	R07	8449162		Bo9g178960.1	RN	854	C9	53318787
	Rs530230	RsRN08	CNL type	821	R0US00236	28344		Bo1g008240.1	RN	827	C1	2875286
	Rs530230	RsRN08	CNL type	821	R0US00236	28344		Bo3g170840.1	RN	821	C3	60221754
	Rs290890	RsN12	TNL Type	476	R06	895545		Bo1g153520.1	TN	670	C1	42908953
	Rs324390	RsN15	TNL Type	545	R06	21259075		Bo2g126980.1	N	546	C2	39029846
	Rs324390	RsN15	TNL Type	545	R06	21259075		Bo7g071300.1	N	516	C7	27173524
	Rs324680	RsN16	TNL Type	361	R06	21526513		Bo2g127270.1	N	374	C2	39360726
	Rs484380	RsN19	TNL Type	881	R09	26992711		Bo9g029350.1	TNL	1072	C9	10310767
	Rs495180	RsN20	TNL Type	346	R09	34200637		Bo1g020210.1	N	382	C1	7351592
	Rs495180	RsN20	TNL Type	346	R09	34200637		Bo2g127270.1	N	374	C2	39360726
	Rs019030	RsNL01	TNL Type	1026	R01	10904770		Bo8g076210.1	N	1268	C8	24322315
	Rs019030	RsNL01	TNL Type	1026	R01	10904770		Bo5g041340.1	TN	1172	C5	13562888
	Rs177130	RsNL07	TNL Type	509	R04	19947638		Bo9g061200.1	TNL	701	C9	18447330
	Rs456000	RsNL19	TNL Type	345	R09	5329487		Bo2g079130.1	TN	374	C2	21940529
	Rs456000	RsNL19	TNL Type	345	R09	5329487		Bo6g116330.1	TN	473	C6	36338456
	Rs476500	RsNL20	TNL Type	955	R09	19366807		Bo9g094030.1	NL	979	C9	29056084
	Rs537590	RsNL23	TNL Type	1037	R0US00079	19158		Bo6g089230.1	N	1017	C6	28146809
	Rs013580	RsTN01	TNL Type	379	R01	7180971		Bo2g079150.1	TN	461	C2	21955671
	Rs013580	RsTN01	TNL Type	379	R01	7180971		Bo6g089160.1	TN	425	C6	28072284
	Rs013580	RsTN01	TNL Type	379	R01	7180971		Bo6g116350.1	TN	435	C6	36350248
	Rs099600	RsTN04	TNL Type	480	R02	3426028		Bo2g079150.1	TN	461	C2	21955671
	Rs099600	RsTN04	TNL Type	480	R02	3426028		Bo6g089160.1	TN	425	C6	28072284
	Rs099600	RsTN04	TNL Type	480	R02	3426028		Bo6g116350.1	TN	435	C6	36350248
	Rs099560	RsTN05	TNL Type	505	R02	3441197		Bo6g089240.1	TN	527	C6	28153514
	Rs099560	RsTN05	TNL Type	505	R02	3441197		Bo6g116330.1	TN	473	C6	36338456
	Rs099550	RsTN06	TNL Type	539	R02	3452444		Bo6g116280.1	TN	430	C6	36321585
	Rs066470	RsTN11	TNL Type	1227	R02	29393412		Bo2g010720.1	TNL	1169	C2	2631754
	Rs055720	RsTN12	TNL Type	950	R02	36097879		Bo7g108760.1	TN	907	C7	42874772
	Rs159210	RsTN15	TNL Type	900	R04	5636865		Bo7g108760.1	TN	907	C7	42874772
	Rs160400	RsTN16	TNL Type	1295	R04	6295962		Bo7g107710.1	TN	1185	C7	42200250
	Rs401540	RsTN30	TNL Type	1062	R07	8969398		Bo9g176830.1	TN	1051	C9	52670779
	Rs382950	RsTN31	TNL Type	1140	R07	14314633		Bo8g104700.1	TNL	1063	C8	36733410
	Rs382940	RsTN32	TNL Type	531	R07	14336349		Bo6g089240.1	TN	527	C6	28153514
	Rs382940	RsTN32	TNL Type	531	R07	14336349		Bo6g116280.1	TN	430	C6	36321585
	Rs416210	RsTN34	TNL Type	1375	R08	5506240		Bo5g041340.1	TN	1172	C5	13562888
	Rs449160	RsTN36	TNL Type	974	R09	665550		Bo6g123720.1	TN	963	C6	39271601
	Rs456040	RsTN37	TNL Type	450	R09	5312463		Bo6g089220.1	N	350	C6	28142350
	Rs456040	RsTN37	TNL Type	450	R09	5312463		Bo6g116280.1	TN	430	C6	36321585
	Rs455970	RsTN38	TNL Type	437	R09	5354863		Bo2g079150.1	TN	461	C2	21955671
	Rs455970	RsTN38	TNL Type	437	R09	5354863		Bo6g089160.1	TN	425	C6	28072284
	Rs455970	RsTN38	TNL Type	437	R09	5354863		Bo6g116350.1	TN	435	C6	36350248
	Rs484940	RsTN39	TNL Type	1043	R09	27060989		Bo9g034100.1	NL	888	C9	11657264
	Rs494640	RsTN48	TNL Type	1176	R09	33895547		Bo7g075410.1	TN	925	C7	28242245
	Rs537610	RsTN49	TNL Type	467	R0US00079	15648		Bo6g089220.1	N	350	C6	28142350
	Rs537610	RsTN49	TNL Type	467	R0US00079	15648		Bo6g116330.1	TN	473	C6	36338456
	Rs537580	RsTN50	TNL Type	418	R0US00079	23111		Bo6g089240.1	TN	527	C6	28153514
	Rs537580	RsTN50	TNL Type	418	R0US00079	23111		Bo6g116280.1	TN	430	C6	36321585
	Rs053740	RsTNL06	TNL Type	972	R02	34262139		Bo7g106630.1	TNL	1153	C7	41488573
	Rs042570	RsTNL08	TNL Type	1457	R02	42230537		Bo7g117800.1	TNL	1083	C7	47139584
	Rs042580	RsTNL09	TNL Type	1112	R02	42235756		Bo3g154220.1	N	925	C3	55343260
	Rs042580	RsTNL09	TNL Type	1112	R02	42235756		Bo7g117810.1	TNL	1168	C7	47144235
	Rs136780	RsTNL11	TNL Type	1306	R03	22975012		Bo3g018390.1	TNL	1306	C3	6141049
	Rs143740	RsTNL14	TNL Type	1188	R03	26661646		Bo3g006960.1	TN	968	C3	2459192
	Rs143740	RsTNL14	TNL Type	1188	R03	26661646		Bo9g171440.1	TNL	1019	C9	50496150
	Rs158930	RsTNL16	TNL Type	1013	R04	5461035		Bo7g109070.1	TNL	1002	C7	43083786
	Rs161310	RsTNL19	TNL Type	1497	R04	6956220		Bo7g106680.1	TNL	1459	C7	41520441
	Rs162410	RsTNL20	TNL Type	1225	R04	7037245		Bo7g106620.1	TNL	1225	C7	41483820
	Rs205540	RsTNL25	TNL Type	1087	R04	38426531		Bo4g186200.1	TNL	1091	C4	49256892
	Rs285690	RsTNL28	TNL Type	1228	R05	44612745		Bo3g060780.1	TNL	1232	C3	23160276
	Rs291050	RsTNL30	TNL Type	1221	R06	968929		Bo1g153380.1	TNL	917	C1	42846297
	Rs323940	RsTNL34	TNL Type	1148	R06	21205886		Bo9g061260.1	TNL	1169	C9	18478429
	Rs515690	RsTNL36	TNL Type	1139	R06	21610630		Bo2g130080.1	TNL	1095	C2	40291978
	Rs343020	RsTNL38	TNL Type	905	R06	37627942		Bo8g077270.1	TNL	915	C8	25306475
	Rs388990	RsTNL42	TNL Type	1170	R07	3138884		Bo2g014060.1	TNL	1170	C2	4547657
	Rs388990	RsTNL42	TNL Type	1170	R07	3138884		Bo3g012820.1	TNL	1181	C3	4351724
	Rs388990	RsTNL42	TNL Type	1170	R07	3138884		Bo9g159740.1	TNL	1133	C9	47066516
	Rs529360	RsTNL45	TNL Type	945	R07	11487379		Bo6g101340.1	TNL	1186	C6	32197409
	Rs412970	RsTNL48	TNL Type	1086	R08	3551462		Bo8g104750.1	TNL	996	C8	36750597
	Rs431800	RsTNL59	TNL Type	1047	R08	14971995		Bo7g106680.1	TNL	1459	C7	41520441
	Rs456050	RsTNL62	TNL Type	1115	R09	5303360		Bo6g089230.1	N	1017	C6	28146809
	Rs456050	RsTNL62	TNL Type	1115	R09	5303360		Bo8g104700.1	TNL	1063	C8	36733410
	Rs476510	RsTNL64	TNL Type	1225	R09	19359421		Bo9g094020.1	TNL	1222	C9	29035914
	Rs484870	RsTNL65	TNL Type	997	R09	27103534		Bo9g034000.1	TNL	1005	C9	11614492
	Rs485350	RsTNL68	TNL Type	993	R09	27942359		Bo6g065250.1	TNL	1242	C6	17640280
	Rs485350	RsTNL68	TNL Type	993	R09	27942359		Bo9g034000.1	TNL	1005	C9	11614492
	Rs486440	RsTNL70	TNL Type	934	R09	28087444		Bo9g029350.1	TNL	1072	C9	10310767
	Rs495390	RsTNL72	TNL Type	731	R09	34344830		Bo2g126980.1	N	546	C2	39029846
	Rs495390	RsTNL72	TNL Type	731	R09	34344830		Bo9g061310.1	TNL	774	C9	18497334
	Rs495430	RsTNL73	TNL Type	1196	R09	34364936		Bo9g061260.1	TNL	1169	C9	18478429
	Rs496270	RsTNL74	TNL Type	1153	R09	34733707		Bo9g059350.1	TNL	808	C9	17722001
	Rs498780	RsTNL75	TNL Type	1019	R09	36506588		Bo9g043640.1	TNL	992	C9	14221447

## Sheet: Table S10
Table S10: Common segmentally duplicated NBS-LRR genes in the radish/A. thaliana, radish/B. oleracea, and radish/B. rapa genomes
Radish ID	Give name	Types	A.thaliana	B. rapa	B.oleracea
Rs059470	RsCN02	CNL type	AT4G27190.1	Bra019063	Bo1g048080.1
				Bra026368
Rs302080	RsCN06	CNL type	AT1G52660.1	Bra021130	Bo6g030620.1
					Bo1g126060.1
Rs009770	RsCNL01	CNL type	AT1G12280.1	Bra026977	Bo8g108270.1
				Bra019755
Rs058330	RsCNL04	CNL type	AT4G26090.1	Bra013947	Bo1g041880.1
Rs045080	RsRN02	CNL type	AT4G33300.1	Bra011432	Bo3g170840.1
				Bra034556	Bo1g008240.1
Rs402470	RsRN05	CNL type	AT5G04720.1	Bra009434	Bo2g006650.1
					Bo9g178960.1
Rs495180	RsN20	TNL Type	AT5G45490.1	Bra021980	Bo2g127270.1
					Bo1g020210.1
Rs019030	RsNL01	TNL Type	AT1G27170.1	Bra024652	Bo5g041340.1
				Bra016311	Bo8g076210.1
Rs013580	RsTN01	TNL Type	AT1G17615.1	Bra008060	Bo6g089160.1
				Bra016029	Bo6g116350.1
				Bra025962	Bo2g079150.1
Rs099560	RsTN05	TNL Type	AT1G72850.1	Bra003866	Bo6g089240.1
				Bra008055	Bo6g116330.1
Rs055720	RsTN12	TNL Type	AT4G23440.1	Bra019305	Bo7g108760.1
Rs159210	RsTN15	TNL Type	AT4G23440.1	Bra019305	Bo7g108760.1
Rs382950	RsTN31	TNL Type	AT1G72840.1	Bra008053	Bo8g104700.1
Rs382940	RsTN32	TNL Type	AT1G72850.1	Bra008055	Bo6g089240.1
					Bo6g116280.1
Rs416210	RsTN34	TNL Type	AT1G27170.1	Bra016311	Bo5g041340.1
				Bra024652
Rs455970	RsTN38	TNL Type	AT1G72890.1	Bra008060	Bo6g116350.1
				Bra016029	Bo6g089160.1
					Bo2g079150.1
Rs484940	RsTN39	TNL Type	AT1G63860.1	Bra027779	Bo9g034100.1
Rs053740	RsTNL06	TNL Type	AT4G19500.1	Bra012540	Bo7g106630.1
Rs042570	RsTNL08	TNL Type	AT4G36140.1	Bra010551	Bo7g117800.1
				Bra011665
Rs042580	RsTNL09	TNL Type	AT4G36150.1	Bra010552	Bo7g117810.1
				Bra011666	Bo3g154220.1
Rs412970	RsTNL48	TNL Type	AT1G17600.1	Bra030998	Bo8g104750.1
				Bra016594
Rs485350	RsTNL68	TNL Type	AT1G63860.1	Bra027779	Bo9g034000.1
					Bo6g065250.1
				11

[truncated: 6 more sheets: Table S11, Table S12, Table S13, Table S14, Table S15, Table S16]
